# Supplementary material for: 2,6-Di-tert-butyl-4-(3-chloro-2-hy­droxy­prop­yl)phenol
Source: Acta Crystallogr Sect E Struct Rep Online. 2011 Mar 12;67(Pt 4):o852. doi: 10.1107/S1600536811008592 (PMC3099772; doi:10.1107/S1600536811008592)
Supplement: Supplementary file 2 [file e-67-0o852-Isup2.hkl]

# 
# h,k,l, Fc-squared, Fo-squared, sigma(Fo-squared) and status flag 
# 
data_I
_shelx_title '  P21/c' 
_shelx_refln_list_code          4 
_shelx_F_calc_maximum      191.31 
_exptl_crystal_F_000       648.00 
_reflns_d_resolution_high  0.7698 
 
loop_ 
 _symmetry_equiv_pos_as_xyz 
 'x, y, z' 
 '-x, y+1/2, -z+1/2' 
 '-x, -y, -z' 
 'x, -y-1/2, z-1/2' 
 
_cell_length_a     5.9536 
_cell_length_b    19.4819 
_cell_length_c    14.4310 
_cell_angle_alpha  90.000 
_cell_angle_beta   96.798 
_cell_angle_gamma  90.000 
 
_shelx_F_squared_multiplier     1.000 
 
loop_ 
 _refln_index_h 
 _refln_index_k 
 _refln_index_l 
 _refln_F_squared_calc 
 _refln_F_squared_meas 
 _refln_F_squared_sigma 
 _refln_observed_status 
   1   0   0     5115.53     5149.57     64.71 o 
   2   0   0     2614.21     2504.35     38.40 o 
   3   0   0     3331.08     3403.50     52.76 o 
   4   0   0      161.62      192.58      7.22 o 
   5   0   0       52.35       78.28      5.99 o 
   6   0   0      167.61      174.52      8.60 o 
   7   0   0       17.79       34.88      6.95 o 
   1   1   0      372.66      342.01      3.83 o 
   2   1   0       18.24       25.57      1.61 o 
   3   1   0     1017.09     1061.92     15.89 o 
   4   1   0      239.26      315.39      7.28 o 
   5   1   0        4.54       11.60      2.22 o 
   6   1   0       47.31       45.29      4.07 o 
   7   1   0        0.88        6.92      3.03 o 
   0   2   0     6371.53     6297.52    186.73 o 
   1   2   0     2377.07     2476.90     22.45 o 
   2   2   0     1878.63     1986.22     22.70 o 
   3   2   0        5.33       21.97      1.95 o 
   4   2   0      512.33      556.41      9.29 o 
   5   2   0      545.13      501.90      9.53 o 
   6   2   0       30.81       33.39      3.31 o 
   7   2   0       22.11       27.71      4.58 o 
   1   3   0       33.87       46.70      1.78 o 
   2   3   0      346.49      404.32      5.95 o 
   3   3   0       14.16       32.66      2.19 o 
   4   3   0      704.18      703.01     10.86 o 
   5   3   0       13.98       21.42      2.59 o 
   6   3   0      138.44      134.08      5.69 o 
   7   3   0       20.32       25.85      4.50 o 
   0   4   0     2730.64     2631.10    137.50 o 
   1   4   0     1544.29     1564.20     17.14 o 
   2   4   0        0.52       16.64      1.17 o 
   3   4   0      680.94      609.97      8.93 o 
   4   4   0       36.30       55.18      3.83 o 
   5   4   0      869.87      792.80     12.65 o 
   6   4   0        0.11        2.25      2.32 o 
   7   4   0      509.67      474.98     13.65 o 
   1   5   0      472.74      455.11      7.67 o 
   2   5   0      436.66      443.48      7.32 o 
   3   5   0       99.87      137.41      5.28 o 
   4   5   0      130.49      107.82      3.91 o 
   5   5   0      728.41      681.57     11.43 o 
   6   5   0       95.20       99.56      6.76 o 
   7   5   0       57.85       63.50      6.29 o 
   0   6   0     1915.96     1874.02     35.16 o 
   1   6   0     1454.55     1457.95     16.32 o 
   2   6   0      397.26      441.49      7.48 o 
   3   6   0      418.76      377.88      6.31 o 
   4   6   0       13.85       37.38      3.16 o 
   5   6   0      286.63      314.72      7.97 o 
   6   6   0       15.57       19.91      3.90 o 
   7   6   0       39.79       32.50      5.06 o 
   1   7   0    10694.83    11156.61    105.32 o 
   2   7   0      896.66      908.03     14.61 o 
   3   7   0      367.77      413.02      7.88 o 
   4   7   0      986.19      956.64     15.24 o 
   5   7   0      257.67      261.66      8.86 o 
   6   7   0       39.57       40.84      5.00 o 
   7   7   0       73.41       77.59      6.93 o 
   0   8   0     6728.98     7415.63    130.38 o 
   1   8   0      418.79      481.19      7.69 o 
   2   8   0      246.90      240.25      8.16 o 
   3   8   0      117.24      109.80      4.05 o 
   4   8   0      873.99      920.66     14.91 o 
   5   8   0      398.17      387.30     10.98 o 
   6   8   0       49.79       70.37      7.48 o 
   7   8   0       28.21       19.32      4.54 o 
   1   9   0       12.42        4.94      2.09 o 
   2   9   0      469.96      516.79      8.83 o 
   3   9   0     1259.56     1313.83     18.69 o 
   4   9   0      212.22      181.30      5.72 o 
   5   9   0        3.72        8.25      3.15 o 
   6   9   0      165.20      161.17      8.67 o 
   7   9   0        9.04       14.23      4.35 o 
   0  10   0     4109.10     4436.28     80.95 o 
   1  10   0       11.31       25.56      1.94 o 
   2  10   0       77.37       65.60      5.31 o 
   3  10   0       40.50       60.14      3.85 o 
   4  10   0      415.99      383.43      8.55 o 
   5  10   0      747.58      722.94     16.23 o 
   6  10   0       20.75       35.65      6.00 o 
   7  10   0        2.25       -0.85      3.70 o 
   1  11   0       17.59        9.29      1.42 o 
   2  11   0       10.83        9.49      1.87 o 
   3  11   0      836.52      750.34     15.50 o 
   4  11   0       76.34       81.23      5.76 o 
   5  11   0       58.92       59.27      5.58 o 
   6  11   0      623.24      594.19     15.76 o 
   0  12   0      144.88      155.84     10.57 o 
   1  12   0       17.41       12.45      1.69 o 
   2  12   0      662.41      672.58     11.46 o 
   3  12   0     1243.24     1090.83     16.83 o 
   4  12   0      112.28      122.46      9.27 o 
   5  12   0       22.78       28.69      4.43 o 
   6  12   0       76.82       87.94      7.89 o 
   1  13   0     1343.08     1240.25     17.50 o 
   2  13   0      148.17      114.73      4.65 o 
   3  13   0      397.76      380.08      8.98 o 
   4  13   0      677.66      664.59     18.29 o 
   5  13   0      193.49      212.70      9.01 o 
   6  13   0       64.27       64.42      6.55 o 
   0  14   0     1414.71     1423.52     60.66 o 
   1  14   0       82.11       95.80      7.56 o 
   2  14   0     1380.44     1455.32     21.01 o 
   3  14   0       28.79       30.73      3.97 o 
   4  14   0      104.23       97.58      7.00 o 
   5  14   0       92.50      106.46      7.44 o 
   6  14   0      171.42      184.62      9.78 o 
   1  15   0      104.73       94.99      4.39 o 
   2  15   0      525.47      476.77     14.81 o 
   3  15   0       10.75       11.70      3.29 o 
   4  15   0      127.81      135.23      8.94 o 
   5  15   0      117.77      132.11      8.43 o 
   6  15   0       63.22       67.33      6.97 o 
   0  16   0      151.13      147.84      7.05 o 
   1  16   0       87.26       87.30      4.09 o 
   2  16   0     1556.29     1501.70     24.54 o 
   3  16   0      123.32      124.72     11.73 o 
   4  16   0      857.99      819.98     21.82 o 
   5  16   0      211.91      218.90     10.12 o 
   1  17   0      409.72      460.01      9.59 o 
   2  17   0       31.68       22.47      3.15 o 
   3  17   0       53.65       49.59      5.19 o 
   4  17   0       54.82       59.95      5.97 o 
   5  17   0        8.75        9.32      4.22 o 
   0  18   0      277.97      315.36     10.58 o 
   1  18   0       60.87       70.45      6.05 o 
   2  18   0      150.88      115.78      7.94 o 
   3  18   0      256.09      267.78     11.40 o 
   4  18   0       31.69       44.46      5.49 o 
   5  18   0       28.38       32.03      5.28 o 
   1  19   0      358.67      324.01     14.11 o 
   2  19   0       28.58       31.57      4.64 o 
   3  19   0        1.66        3.48      4.31 o 
   4  19   0       39.46       28.76      6.10 o 
   5  19   0       89.62       94.72      9.25 o 
   0  20   0      742.40      747.91     18.21 o 
   1  20   0      140.09      137.81      6.35 o 
   2  20   0        0.10        4.79      3.93 o 
   3  20   0      152.01      161.49     10.04 o 
   4  20   0       43.20       48.30      7.65 o 
   1  21   0      297.06      315.39      8.99 o 
   2  21   0       57.18       46.53      5.50 o 
   3  21   0        4.07        8.21      4.33 o 
   4  21   0        7.43       13.10      4.98 o 
   0  22   0      178.82      186.40     14.74 o 
   1  22   0       60.19       67.85      5.97 o 
   2  22   0        0.31        4.64      3.80 o 
   3  22   0      538.65      537.61     17.74 o 
   1  23   0       57.34       70.02      6.27 o 
   2  23   0       35.79       51.86      6.06 o 
   3  23   0       24.21       26.36      6.07 o 
   0  24   0      159.29      204.24     12.32 o 
   1  24   0       39.33       40.95      6.27 o 
   2  24   0      174.68      187.06     10.45 o 
   1  25   0        7.38       10.74      4.67 o 
  -7   1   1      375.62      373.64      9.57 o 
  -6   1   1      160.87      139.01      5.66 o 
  -5   1   1      626.90      580.60     12.20 o 
  -4   1   1     1570.97     1516.90     19.33 o 
  -3   1   1     2293.52     2290.00     26.10 o 
  -2   1   1      773.76      732.38      9.37 o 
  -1   1   1       31.35       37.13      1.20 o 
   0   1   1     2912.25     2516.43     74.33 o 
   1   1   1     3469.53     3656.42     32.84 o 
   2   1   1       50.96       63.63      2.25 o 
   3   1   1      142.93      153.86      4.10 o 
   4   1   1        7.10       18.49      2.08 o 
   5   1   1      582.88      530.95      9.90 o 
   6   1   1      461.24      437.83      9.57 o 
   7   1   1        6.13       10.57      3.78 o 
  -7   2   1        0.34        8.17      3.55 o 
  -6   2   1        4.65       12.44      2.56 o 
  -5   2   1      110.43      126.45      4.87 o 
  -4   2   1      182.38      183.66      5.42 o 
  -3   2   1      277.91      287.43      5.56 o 
  -2   2   1     1293.00     1320.00     15.29 o 
  -1   2   1     3519.66     3523.27     36.45 o 
   0   2   1     1442.13     1389.95     25.60 o 
   1   2   1     1478.54     1455.68     13.62 o 
   2   2   1      568.68      582.44      8.77 o 
   3   2   1      182.04      201.09      5.50 o 
   4   2   1      294.44      349.21      6.99 o 
   5   2   1      140.49      153.90      7.36 o 
   6   2   1        4.46        7.06      2.45 o 
   7   2   1       25.95       26.83      4.98 o 
  -7   3   1        6.29        8.05      3.61 o 
  -6   3   1        8.75       13.93      2.67 o 
  -5   3   1        0.10        2.61      1.85 o 
  -4   3   1      103.80      106.91      3.93 o 
  -3   3   1      312.57      304.23      5.77 o 
  -2   3   1     3741.93     3943.48     45.57 o 
  -1   3   1     1274.01     1348.19     13.61 o 
   0   3   1       32.82       35.28      1.08 o 
   1   3   1     7675.00     7656.61     95.32 o 
   2   3   1       97.58       95.49      2.58 o 
   3   3   1     4509.59     4478.53     54.26 o 
   4   3   1      207.90      214.31      7.49 o 
   5   3   1      881.37      777.74     17.50 o 
   6   3   1       31.23       24.74      4.84 o 
   7   3   1       92.31       89.64      8.22 o 
  -7   4   1       59.55       60.66      5.94 o 
  -6   4   1       45.66       43.95      4.11 o 
  -5   4   1      102.06      116.11      4.75 o 
  -4   4   1       12.64        7.55      1.85 o 
  -3   4   1     2857.11     3069.78     37.24 o 
  -2   4   1      528.51      514.63      8.30 o 
  -1   4   1      890.76     1003.52     22.59 o 
   0   4   1     3856.52     3802.23     43.52 o 
   1   4   1     2942.35     2918.98     44.28 o 
   2   4   1        2.66       10.10      1.50 o 
   3   4   1      102.74      139.47      4.31 o 
   4   4   1     2702.70     2533.97     29.67 o 
   5   4   1        0.03       14.92      3.07 o 
   6   4   1       51.45       50.71      5.16 o 
   7   4   1      144.98      137.54      8.49 o 
  -7   5   1       70.71       76.85      6.72 o 
  -6   5   1       12.69       23.71      3.31 o 
  -5   5   1      445.98      447.82      8.73 o 
  -4   5   1       20.98       24.71      2.78 o 
  -3   5   1      591.74      639.50      9.22 o 
  -2   5   1     2402.11     2445.72     26.70 o 
  -1   5   1     1009.85     1018.84     10.91 o 
   0   5   1     6353.86     6329.02     64.88 o 
   1   5   1     5036.27     4994.81     51.72 o 
   2   5   1     3032.99     3318.38     35.61 o 
   3   5   1      154.79      145.29      3.66 o 
   4   5   1       62.95       82.18      4.13 o 
   5   5   1        4.39       14.77      2.28 o 
   6   5   1      155.13      154.11      8.02 o 
   7   5   1       55.70       60.92      6.27 o 
  -7   6   1       11.17       12.30      4.05 o 
  -6   6   1      116.13      119.51      7.38 o 
  -5   6   1      558.79      500.35      9.29 o 
  -4   6   1      461.16      415.64      7.57 o 
  -3   6   1        6.78        6.49      1.20 o 
  -2   6   1      277.79      308.10      5.85 o 
  -1   6   1     5283.56     5253.83     60.39 o 
   0   6   1      320.46      274.84      4.95 o 
   1   6   1       47.03       62.71      3.13 o 
   2   6   1      125.70       84.27      2.52 o 
   3   6   1      581.55      596.13      9.92 o 
   4   6   1      150.47      141.45      4.23 o 
   5   6   1       75.67       78.04      4.86 o 
   6   6   1      217.36      220.42      9.02 o 
   7   6   1        3.36        9.61      4.00 o 
  -7   7   1       76.81       92.34      7.34 o 
  -6   7   1        2.53        9.90      3.48 o 
  -5   7   1       94.87      107.37      5.32 o 
  -4   7   1      569.71      566.94      9.24 o 
  -3   7   1      177.90      203.63      4.41 o 
  -2   7   1      207.74      230.15      4.70 o 
  -1   7   1      400.53      397.46      6.00 o 
   0   7   1     3002.48     2966.22     37.38 o 
   1   7   1      496.86      502.58      6.27 o 
   2   7   1      301.69      282.94      4.80 o 
   3   7   1      102.85       79.83      3.36 o 
   4   7   1      777.34      740.20     12.33 o 
   5   7   1        1.63        2.21      2.66 o 
   6   7   1       13.27       28.68      4.37 o 
   7   7   1      299.20      303.55     11.47 o 
  -7   8   1       35.57       32.07      5.13 o 
  -6   8   1      509.48      492.29     13.36 o 
  -5   8   1       29.90       45.45      4.01 o 
  -4   8   1      337.22      335.04     10.00 o 
  -3   8   1      239.77      214.64      8.57 o 
  -2   8   1       41.92       54.72      2.87 o 
  -1   8   1      884.05     1058.81     13.04 o 
   0   8   1        8.60       11.67      1.69 o 
   1   8   1      170.63      168.15      9.63 o 
   2   8   1      777.74      670.70     10.39 o 
   3   8   1      266.89      236.60      5.64 o 
   4   8   1      193.22      162.34      6.66 o 
   5   8   1        1.30        1.28      2.54 o 
   6   8   1      289.35      265.75     10.00 o 
   7   8   1      241.11      242.10     10.48 o 
  -7   9   1       25.95       25.72      4.85 o 
  -6   9   1      320.42      313.15     10.83 o 
  -5   9   1      326.39      333.87     10.22 o 
  -4   9   1       16.14       18.67      2.55 o 
  -3   9   1        0.01        9.14      1.87 o 
  -2   9   1      149.60      176.83      4.74 o 
  -1   9   1       89.50       64.09      3.13 o 
   0   9   1     1284.90     1475.08     17.50 o 
   1   9   1       81.28      110.10      6.97 o 
   2   9   1      162.93      162.18      4.27 o 
   3   9   1      956.08      971.43     14.70 o 
   4   9   1       52.58       86.47      5.59 o 
   5   9   1        1.92        6.84      3.06 o 
   6   9   1       23.58       30.63      4.69 o 
   7   9   1      113.67      119.77      8.58 o 
  -7  10   1       19.31       22.54      4.95 o 
  -6  10   1      574.01      544.60     14.64 o 
  -5  10   1      233.03      244.47     10.86 o 
  -4  10   1       45.97       58.62      3.78 o 
  -3  10   1      760.87      815.11     13.24 o 
  -2  10   1      887.86      923.53     13.89 o 
  -1  10   1     1769.70     1744.92     20.51 o 
   0  10   1      624.21      695.90     10.91 o 
   1  10   1      476.07      583.14     11.56 o 
   2  10   1     4849.98     4788.30     56.44 o 
   3  10   1      289.02      324.79      9.14 o 
   4  10   1     2214.63     2110.72     33.04 o 
   5  10   1      411.78      426.93     12.11 o 
   6  10   1       90.03       94.94      7.29 o 
  -6  11   1       31.46       54.53      5.84 o 
  -5  11   1      984.46      944.66     19.37 o 
  -4  11   1       27.49       36.63      4.49 o 
  -3  11   1        8.81       25.14      2.61 o 
  -2  11   1        5.69        3.52      1.67 o 
  -1  11   1      210.11      248.72      5.24 o 
   0  11   1       18.42       21.35      2.19 o 
   1  11   1       48.09       58.80      2.84 o 
   2  11   1        3.40       18.05      2.06 o 
   3  11   1      777.27      764.28     15.20 o 
   4  11   1      287.75      277.96     13.46 o 
   5  11   1       11.34       18.18      3.89 o 
   6  11   1       53.41       62.41      6.54 o 
  -6  12   1      249.90      247.57     10.22 o 
  -5  12   1      136.89      145.88     13.74 o 
  -4  12   1       11.78        3.86      2.61 o 
  -3  12   1      509.31      493.21     10.69 o 
  -2  12   1      424.50      463.77      8.30 o 
  -1  12   1     3392.44     3412.70     39.13 o 
   0  12   1      337.52      277.67      8.09 o 
   1  12   1     1057.29      961.58     15.68 o 
   2  12   1      943.77      929.54     16.88 o 
   3  12   1       29.99       47.09      4.32 o 
   4  12   1      526.66      487.75     12.57 o 
   5  12   1        0.55        4.65      3.79 o 
   6  12   1       97.24       98.84      7.72 o 
  -6  13   1      109.49      109.47      9.59 o 
  -5  13   1      313.54      280.04     10.09 o 
  -4  13   1       32.11       27.75      4.01 o 
  -3  13   1      140.55      129.70      5.10 o 
  -2  13   1       19.49       22.87      2.16 o 
  -1  13   1       26.13       17.23      4.03 o 
   0  13   1      727.77      730.42     10.98 o 
   1  13   1      240.72      272.74      5.88 o 
   2  13   1       97.60      119.19      6.20 o 
   3  13   1      696.01      636.00     14.12 o 
   4  13   1      181.12      190.69      9.45 o 
   5  13   1        7.49       12.73      3.83 o 
   6  13   1      176.65      166.06      9.70 o 
  -6  14   1       10.35       18.69      4.66 o 
  -5  14   1        4.01        4.91      4.33 o 
  -4  14   1      100.09      110.35      7.03 o 
  -3  14   1      816.39      778.31     13.77 o 
  -2  14   1       38.59       46.34      3.02 o 
  -1  14   1      374.83      359.69      7.14 o 
   0  14   1        0.43        4.66      1.86 o 
   1  14   1      488.46      419.44      8.30 o 
   2  14   1        4.03        5.04      2.46 o 
   3  14   1      240.46      209.78      8.05 o 
   4  14   1      799.46      751.83     16.77 o 
   5  14   1       67.97       70.98      8.50 o 
   6  14   1       45.01       47.34      6.58 o 
  -6  15   1      286.36      242.33     10.62 o 
  -5  15   1      220.08      203.14      9.31 o 
  -4  15   1      147.46      140.07      8.06 o 
  -3  15   1        9.17       13.15      2.65 o 
  -2  15   1      242.42      214.79      6.56 o 
  -1  15   1      704.18      725.03     12.33 o 
   0  15   1       18.65       20.07      2.49 o 
   1  15   1        7.80       12.00      2.09 o 
   2  15   1       41.61       37.13      3.31 o 
   3  15   1      520.20      531.92     15.06 o 
   4  15   1       40.99       39.36      4.91 o 
   5  15   1       75.81       79.29     12.59 o 
   6  15   1        5.38        5.20      4.05 o 
  -5  16   1      564.09      536.34     15.13 o 
  -4  16   1       46.19       44.93      5.24 o 
  -3  16   1        2.17        2.74      2.90 o 
  -2  16   1       69.59       64.41      4.38 o 
  -1  16   1        9.21       17.64      2.71 o 
   0  16   1        2.08        1.19      1.89 o 
   1  16   1        6.71       11.94      2.20 o 
   2  16   1       97.19       90.00      5.68 o 
   3  16   1       33.09       31.70      5.47 o 
   4  16   1       88.53       82.96      6.48 o 
   5  16   1        4.10       14.30      4.29 o 
  -5  17   1      348.41      335.02     13.76 o 
  -4  17   1      200.83      190.76     12.36 o 
  -3  17   1      281.89      271.02      9.62 o 
  -2  17   1      676.02      686.19     17.96 o 
  -1  17   1      455.69      358.52      8.38 o 
   0  17   1      424.58      396.67      8.25 o 
   1  17   1      482.81      414.23      8.33 o 
   2  17   1      189.08      181.46     12.98 o 
   3  17   1     1736.03     1670.14     33.00 o 
   4  17   1      424.34      414.84     15.79 o 
   5  17   1       67.79       59.45      7.53 o 
  -5  18   1      126.09      133.00     14.69 o 
  -4  18   1      517.26      443.35     22.82 o 
  -3  18   1      249.28      232.13      9.28 o 
  -2  18   1      110.29      100.45      5.95 o 
  -1  18   1      287.94      234.41      6.46 o 
   0  18   1      802.20      686.82     11.70 o 
   1  18   1       74.03       74.89      4.69 o 
   2  18   1      111.37      114.18      7.20 o 
   3  18   1       10.97       10.79      4.21 o 
   4  18   1       98.24       76.35     10.37 o 
   5  18   1       18.44       17.00      4.92 o 
  -5  19   1       73.39       84.27      7.66 o 
  -4  19   1       27.03       34.49      5.48 o 
  -3  19   1       50.92       57.71      7.71 o 
  -2  19   1      412.92      415.30     13.71 o 
  -1  19   1     1462.28     1420.90     28.25 o 
   0  19   1      199.41      296.96      7.40 o 
   1  19   1      154.97      164.51      6.45 o 
   2  19   1        1.07        3.10      3.24 o 
   3  19   1       87.79       97.60      8.91 o 
   4  19   1        0.54        3.67      4.02 o 
   5  19   1       65.21       45.20      9.49 o 
  -4  20   1       18.61       18.35      7.18 o 
  -3  20   1       29.52       27.61      6.61 o 
  -2  20   1        0.43        7.32      3.47 o 
  -1  20   1      331.65      361.73      9.52 o 
   0  20   1      142.16      129.11      5.42 o 
   1  20   1       14.38       23.26      3.41 o 
   2  20   1       30.71       25.49      4.57 o 
   3  20   1        2.10        7.91      3.99 o 
   4  20   1      201.30      217.66     12.06 o 
  -4  21   1      140.88      148.97     10.98 o 
  -3  21   1        3.69        6.84      4.05 o 
  -2  21   1       24.23       30.88      5.41 o 
  -1  21   1       25.17       46.21      4.34 o 
   0  21   1      460.04      437.63     10.41 o 
   1  21   1       66.27       65.08      5.71 o 
   2  21   1      133.91      127.06      7.98 o 
   3  21   1      114.23       98.82     10.42 o 
   4  21   1      303.75      285.93     13.60 o 
  -3  22   1       88.72       95.94     13.29 o 
  -2  22   1       38.66       48.27      5.65 o 
  -1  22   1       34.21       35.32      4.11 o 
   0  22   1       75.64       91.49      6.34 o 
   1  22   1       23.46       25.21      4.46 o 
   2  22   1       54.73       56.20      6.02 o 
   3  22   1       15.72       18.25      5.03 o 
  -3  23   1        3.83        9.43      4.62 o 
  -2  23   1      242.00      236.18     11.50 o 
  -1  23   1       68.12       66.18      6.18 o 
   0  23   1       97.84      113.30      7.19 o 
   1  23   1       55.42       70.28      8.70 o 
   2  23   1      374.04      364.19     12.94 o 
   3  23   1      220.58      236.85     12.33 o 
  -2  24   1        3.03        6.05      4.14 o 
  -1  24   1        1.83        6.17      4.23 o 
   0  24   1       22.89       28.31      7.13 o 
   1  24   1        5.45        8.72      3.90 o 
   2  24   1      295.28      337.82     12.17 o 
  -1  25   1      114.22      132.14      9.49 o 
   0  25   1       11.34       13.93      7.12 o 
   1  25   1       41.25       39.94      6.28 o 
  -7   0   2      372.65      383.54     16.28 o 
  -6   0   2      182.67      209.37      9.29 o 
  -5   0   2     2405.90     2327.75     40.48 o 
  -4   0   2     2089.45     1999.50     34.29 o 
  -3   0   2      114.99      108.13      4.93 o 
  -2   0   2     1090.35     1107.75     18.66 o 
  -1   0   2     7637.03     7928.00     96.87 o 
   0   0   2     1163.63     1274.56     14.63 o 
   1   0   2     6909.80     6843.86     98.80 o 
   2   0   2      322.33      356.82      9.69 o 
   3   0   2      289.56      296.73      8.35 o 
   4   0   2     1994.35     1746.14     30.86 o 
   5   0   2        2.36       10.44      3.18 o 
   6   0   2      332.89      351.53     12.13 o 
   7   0   2        0.29       -1.88      6.29 o 
  -7   1   2       30.38       43.39      4.07 o 
  -6   1   2      487.77      449.65     10.82 o 
  -5   1   2       53.42       49.80      3.44 o 
  -4   1   2      100.35      134.15      4.38 o 
  -3   1   2      294.73      255.29      5.25 o 
  -2   1   2    10793.47    11452.75    116.70 o 
  -1   1   2    36600.52    37347.06    320.54 o 
   0   1   2     1508.88     1580.19     14.15 o 
   1   1   2       78.63       84.15      3.53 o 
   2   1   2     1042.77     1213.09     14.48 o 
   3   1   2       42.27       59.34      2.91 o 
   4   1   2       17.57       21.03      2.22 o 
   5   1   2      113.24      103.62      5.63 o 
   6   1   2       82.31       83.68      4.86 o 
   7   1   2        4.37       12.70      4.62 o 
  -7   2   2      189.34      184.46      8.97 o 
  -6   2   2      202.21      211.05      7.24 o 
  -5   2   2      437.52      461.13      9.85 o 
  -4   2   2     1071.11     1085.24     14.88 o 
  -3   2   2        0.14        9.41      1.66 o 
  -2   2   2       71.24      103.73      3.04 o 
  -1   2   2      633.58      704.68      8.23 o 
   0   2   2     1892.63     1931.03     18.56 o 
   1   2   2     1312.27     1209.75     13.39 o 
   2   2   2      797.56      796.55     10.24 o 
   3   2   2     2099.59     2004.85     23.43 o 
   4   2   2       73.98       51.66      3.09 o 
   5   2   2      129.86      112.57      4.90 o 
   6   2   2       35.32       41.46      3.68 o 
   7   2   2        7.95       12.57      3.98 o 
  -7   3   2       39.68       48.85      4.73 o 
  -6   3   2       32.49       47.24      6.24 o 
  -5   3   2      196.62      165.13      5.87 o 
  -4   3   2       67.42       75.79      3.60 o 
  -3   3   2      314.51      319.42      6.58 o 
  -2   3   2     6661.71     7180.77     73.96 o 
  -1   3   2      127.20      171.94      3.50 o 
   0   3   2      308.54      307.14      3.85 o 
   1   3   2      469.17      430.15      6.45 o 
   2   3   2     1241.53     1289.40     15.18 o 
   3   3   2     1093.46     1155.91     14.82 o 
   4   3   2      559.92      528.08      9.08 o 
   5   3   2       49.31       57.60      3.94 o 
   6   3   2      151.05      147.16     10.09 o 
   7   3   2       77.10       72.06      6.57 o 
  -7   4   2        0.83        3.77      3.23 o 
  -6   4   2      265.01      263.30      7.20 o 
  -5   4   2      169.49      173.05      7.75 o 
  -4   4   2      273.66      267.68      5.94 o 
  -3   4   2      346.11      401.02      6.75 o 
  -2   4   2     4260.78     4288.40     45.16 o 
  -1   4   2       24.15       33.14      1.73 o 
   0   4   2       92.33      126.54      2.63 o 
   1   4   2     2092.40     2000.84     23.44 o 
   2   4   2     2567.06     3019.22     30.09 o 
   3   4   2     1382.07     1364.07     16.87 o 
   4   4   2      599.72      591.77      9.69 o 
   5   4   2      525.08      496.03     13.30 o 
   6   4   2       72.68       72.37      6.03 o 
   7   4   2        5.18        8.91      3.93 o 
  -7   5   2       11.02       14.32      4.06 o 
  -6   5   2        0.03        4.60      2.88 o 
  -5   5   2      808.99      740.55     12.04 o 
  -4   5   2       36.07       36.87      2.60 o 
  -3   5   2     1017.17      980.59     12.86 o 
  -2   5   2      724.62      774.22     13.79 o 
  -1   5   2      364.37      445.04      6.18 o 
   0   5   2       40.60       89.59      4.50 o 
   1   5   2      954.38      975.46     12.35 o 
   2   5   2      785.42      799.91     10.25 o 
   3   5   2       72.70       60.03      5.73 o 
   4   5   2      252.51      261.54      5.88 o 
   5   5   2       97.09       91.77      4.27 o 
   6   5   2       93.25       85.96      6.50 o 
   7   5   2      136.40      144.28      9.00 o 
  -7   6   2       93.65      102.41      7.46 o 
  -6   6   2      401.63      376.78      9.83 o 
  -5   6   2      249.86      270.17      7.01 o 
  -4   6   2       22.19       21.44      2.63 o 
  -3   6   2      153.54      172.48      4.15 o 
  -2   6   2     1320.34     1308.39     18.36 o 
  -1   6   2     1618.39     1545.30     19.01 o 
   0   6   2       48.22       29.32      1.59 o 
   1   6   2      286.55      319.54      4.60 o 
   2   6   2      605.78      677.45     12.15 o 
   3   6   2     1018.53     1136.73     14.40 o 
   4   6   2      293.35      306.60      8.05 o 
   5   6   2        0.66        6.14      3.38 o 
   6   6   2      271.30      252.89      9.69 o 
   7   6   2        3.01       11.63      6.92 o 
  -7   7   2      154.11      176.27     12.80 o 
  -6   7   2      696.64      656.02     15.54 o 
  -5   7   2      227.11      231.44      7.57 o 
  -4   7   2       26.47       15.70      1.99 o 
  -3   7   2      833.53      812.97     11.29 o 
  -2   7   2     9190.45    10028.52    103.07 o 
  -1   7   2        0.54        4.83      1.56 o 
   0   7   2     5008.53     4982.45     52.02 o 
   1   7   2      321.73      304.01      4.38 o 
   2   7   2      512.72      529.89     13.71 o 
   3   7   2       24.22       31.27      3.29 o 
   4   7   2       12.33       19.67      1.92 o 
   5   7   2      383.54      358.02     11.81 o 
   6   7   2       74.91       76.72      7.67 o 
   7   7   2      391.36      385.31     12.97 o 
  -7   8   2        9.05       10.98      4.22 o 
  -6   8   2       28.74       32.34      4.54 o 
  -5   8   2       51.71       43.13      3.80 o 
  -4   8   2      194.52      173.84      4.89 o 
  -3   8   2      499.70      469.08      7.72 o 
  -2   8   2      605.89      681.64      9.61 o 
  -1   8   2       54.37       59.33      2.81 o 
   0   8   2     1273.69     1333.46     15.84 o 
   1   8   2        4.79        3.33      1.45 o 
   2   8   2      596.36      601.02     18.00 o 
   3   8   2     2881.45     3003.84     48.07 o 
   4   8   2       76.11       58.33      4.79 o 
   5   8   2        4.75        8.72      3.07 o 
   6   8   2       89.24      100.59      7.20 o 
   7   8   2       32.21       36.76      5.57 o 
  -7   9   2      101.91       96.54      7.58 o 
  -6   9   2      294.81      293.32     10.44 o 
  -5   9   2       83.81       95.28      5.29 o 
  -4   9   2       36.20       39.24      3.56 o 
  -3   9   2      638.16      582.15      9.03 o 
  -2   9   2      102.67      124.94      4.16 o 
  -1   9   2     5588.90     5841.50     61.35 o 
   0   9   2     3684.43     3852.85     41.34 o 
   1   9   2        7.27        9.40      1.43 o 
   2   9   2     2865.40     2671.01     42.53 o 
   3   9   2      436.19      427.21     10.39 o 
   4   9   2      206.74      204.05      7.70 o 
   5   9   2       21.00       20.89      3.82 o 
   6   9   2        1.14        0.58      3.24 o 
   7   9   2      121.08      150.46      9.52 o 
  -7  10   2       58.20       60.10      6.39 o 
  -6  10   2       20.23       13.94      4.05 o 
  -5  10   2       35.67       33.45      4.34 o 
  -4  10   2      400.65      356.86      8.44 o 
  -3  10   2      114.36      108.95      4.45 o 
  -2  10   2       11.64       12.97      1.64 o 
  -1  10   2      111.63      130.08      5.82 o 
   0  10   2      236.91      236.96      5.11 o 
   1  10   2      400.12      398.89      9.19 o 
   2  10   2       38.28       45.81      7.18 o 
   3  10   2        2.12        5.86      2.58 o 
   4  10   2      170.18      162.87      7.34 o 
   5  10   2       54.40       64.99      6.70 o 
   6  10   2       13.51       15.22      4.19 o 
  -6  11   2      474.95      471.78     13.57 o 
  -5  11   2     1074.21     1020.39     28.14 o 
  -4  11   2       83.37       71.56      4.42 o 
  -3  11   2      884.04      898.24     14.58 o 
  -2  11   2      229.49      211.60      7.02 o 
  -1  11   2      725.28      641.70      9.70 o 
   0  11   2        2.81        5.23      1.49 o 
   1  11   2      163.09      189.79      4.81 o 
   2  11   2       44.16       45.90      4.50 o 
   3  11   2      947.31      954.51     17.84 o 
   4  11   2      762.97      721.56     21.31 o 
   5  11   2      187.82      167.39      8.21 o 
   6  11   2       26.64       22.08      4.63 o 
  -6  12   2       21.56       23.27      4.60 o 
  -5  12   2        7.63       23.31      4.35 o 
  -4  12   2        8.16        2.90      2.06 o 
  -3  12   2       27.25       29.73      3.21 o 
  -2  12   2      560.90      587.46     10.19 o 
  -1  12   2       38.07       45.50      2.79 o 
   0  12   2      211.27      227.40      5.22 o 
   1  12   2       89.65       88.43      3.72 o 
   2  12   2       45.47       60.56      6.22 o 
   3  12   2      775.10      760.36     17.84 o 
   4  12   2       66.27       66.60      5.59 o 
   5  12   2        4.77        8.18      3.46 o 
   6  12   2        6.59       17.55      5.12 o 
  -6  13   2       74.17       80.70      6.87 o 
  -5  13   2      157.67      157.05     11.14 o 
  -4  13   2      511.78      492.47     10.68 o 
  -3  13   2      153.78      153.06      5.61 o 
  -2  13   2      240.44      247.60      5.75 o 
  -1  13   2      239.81      216.72      5.45 o 
   0  13   2      447.55      413.90      8.44 o 
   1  13   2      290.64      282.86      6.41 o 
   2  13   2      412.12      430.06     10.48 o 
   3  13   2      311.39      305.13     10.87 o 
   4  13   2        0.31       -0.77      2.67 o 
   5  13   2      101.03       93.11      7.07 o 
   6  13   2      172.28      174.15     10.91 o 
  -6  14   2        3.33       11.87      4.16 o 
  -5  14   2      143.95      150.44      8.29 o 
  -4  14   2       56.66       48.31      4.94 o 
  -3  14   2        5.02       14.39      2.93 o 
  -2  14   2      204.39      215.39      6.04 o 
  -1  14   2     1428.21     1433.20     18.61 o 
   0  14   2        0.43        6.47      2.00 o 
   1  14   2      789.61      829.73     13.11 o 
   2  14   2      974.65      880.43     15.53 o 
   3  14   2       63.59       70.15      6.25 o 
   4  14   2       32.63       28.29      6.22 o 
   5  14   2       21.81       14.33      4.07 o 
   6  14   2      257.97      202.03     12.91 o 
  -6  15   2        8.58       -0.76      3.78 o 
  -5  15   2       43.66       44.61      6.55 o 
  -4  15   2      130.15      143.40      7.81 o 
  -3  15   2      267.78      270.97      7.66 o 
  -2  15   2       73.01       95.17      4.08 o 
  -1  15   2      100.37      111.45      6.36 o 
   0  15   2      125.97      124.28      4.72 o 
   1  15   2       58.76       41.33      3.03 o 
   2  15   2     1697.56     1606.04     30.34 o 
   3  15   2      605.71      536.76     33.62 o 
   4  15   2      440.42      440.33     14.57 o 
   5  15   2      179.77      192.19     10.80 o 
   6  15   2        2.49        0.57      4.06 o 
  -5  16   2       83.16       94.74      9.07 o 
  -4  16   2      123.70      136.45      8.06 o 
  -3  16   2       44.73       40.92      3.84 o 
  -2  16   2      464.10      513.01     10.76 o 
  -1  16   2       26.90       16.72      2.41 o 
   0  16   2        1.99        1.13      1.94 o 
   1  16   2      162.40      175.88      5.31 o 
   2  16   2        3.65        6.32      3.94 o 
   3  16   2      588.76      559.68     20.19 o 
   4  16   2      141.56      141.51      9.55 o 
   5  16   2       82.44       92.95      8.55 o 
  -5  17   2      324.14      321.55     11.82 o 
  -4  17   2      261.72      258.59     11.94 o 
  -3  17   2       49.38       64.73      5.68 o 
  -2  17   2       64.07       69.14      4.72 o 
  -1  17   2        2.27        3.08      1.94 o 
   0  17   2      287.26      278.32      7.55 o 
   1  17   2      550.94      493.06     10.03 o 
   2  17   2       19.23       29.07      4.29 o 
   3  17   2      205.00      203.54     10.04 o 
   4  17   2      158.78      130.85     15.70 o 
   5  17   2       27.83       32.45      7.69 o 
  -5  18   2       26.77       30.50      5.42 o 
  -4  18   2       10.58       14.69      4.19 o 
  -3  18   2       10.06        7.01      3.43 o 
  -2  18   2      351.07      327.66      8.79 o 
  -1  18   2       43.92       36.61      3.23 o 
   0  18   2      276.99      252.97      6.75 o 
   1  18   2      307.99      293.20      8.00 o 
   2  18   2      112.34       86.84      7.19 o 
   3  18   2       89.94       91.80      7.80 o 
   4  18   2       12.35        8.74      4.03 o 
   5  18   2      103.79       96.30      9.16 o 
  -5  19   2      172.48      168.19     10.18 o 
  -4  19   2        1.02       -1.44      3.60 o 
  -3  19   2       63.17       52.03      5.94 o 
  -2  19   2      206.68      188.63      8.93 o 
  -1  19   2       59.41       58.67      4.53 o 
   0  19   2       25.99       34.76      3.23 o 
   1  19   2      309.63      279.23      8.05 o 
   2  19   2       25.38       31.42      4.70 o 
   3  19   2      125.45      120.14     11.57 o 
   4  19   2       99.38      101.25     12.18 o 
  -4  20   2      869.20      839.47     19.79 o 
  -3  20   2       20.86       15.97      4.13 o 
  -2  20   2        7.59        8.57      3.04 o 
  -1  20   2      719.56      710.83     15.49 o 
   0  20   2      161.99      172.15      5.97 o 
   1  20   2       48.54       48.69      5.15 o 
   2  20   2       26.34       28.33      4.46 o 
   3  20   2      249.74      277.56     13.81 o 
   4  20   2       39.59       34.44      9.41 o 
  -4  21   2      133.34      133.61      8.88 o 
  -3  21   2       13.85       13.84      4.42 o 
  -2  21   2        6.54        5.50      3.66 o 
  -1  21   2        7.70       25.97      3.63 o 
   0  21   2       49.37       63.86      4.81 o 
   1  21   2        2.60        3.29      3.16 o 
   2  21   2        2.32        7.06      4.57 o 
   3  21   2       65.86       72.92      7.89 o 
   4  21   2       84.07       84.38      8.82 o 
  -3  22   2        0.07        3.18      4.06 o 
  -2  22   2      235.92      231.22     15.34 o 
  -1  22   2       39.98       30.31      4.06 o 
   0  22   2       97.68      107.19      7.25 o 
   1  22   2      488.99      498.01     20.08 o 
   2  22   2        6.59       11.44      4.20 o 
   3  22   2      126.29      115.12     13.25 o 
  -3  23   2       29.87       14.04      4.99 o 
  -2  23   2        0.75        2.37      5.58 o 
  -1  23   2        1.53        2.55      2.87 o 
   0  23   2       25.16       32.94      5.43 o 
   1  23   2       31.77       41.76      5.27 o 
   2  23   2      204.78      197.54      9.68 o 
   3  23   2       64.35       55.78      6.60 o 
  -2  24   2      177.27      202.08     10.85 o 
  -1  24   2      209.48      206.81     14.66 o 
   0  24   2       90.83      119.42      8.87 o 
   1  24   2      184.36      222.05      9.60 o 
   2  24   2       84.82      102.02      7.91 o 
   0  25   2       15.03       26.30      5.19 o 
  -7   1   3      111.02      118.79      6.08 o 
  -6   1   3      343.31      337.85     10.13 o 
  -5   1   3      214.26      194.94      5.74 o 
  -4   1   3      255.94      225.29      5.52 o 
  -3   1   3       77.91       86.48      3.55 o 
  -2   1   3       21.67       43.43      2.42 o 
  -1   1   3     1601.81     1668.73     18.03 o 
   0   1   3      435.26      513.95      5.69 o 
   1   1   3     7041.71     6937.09     71.13 o 
   2   1   3        0.61        4.42      1.26 o 
   3   1   3     1076.09     1119.42     16.51 o 
   4   1   3      171.30      151.35      4.83 o 
   5   1   3      220.65      204.89      6.05 o 
   6   1   3      401.35      393.45      9.17 o 
   7   1   3       52.54       52.88      8.30 o 
  -7   2   3       41.13       56.80      4.96 o 
  -6   2   3       38.48       42.35      3.89 o 
  -5   2   3      419.90      405.75      9.21 o 
  -4   2   3      227.97      249.93      5.80 o 
  -3   2   3      231.38      289.44      5.60 o 
  -2   2   3      570.79      597.22      8.03 o 
  -1   2   3     3308.35     3394.43     32.30 o 
   0   2   3    15579.15    15989.38    147.82 o 
   1   2   3     1258.76     1296.51     20.38 o 
   2   2   3      518.09      577.77      8.94 o 
   3   2   3      209.19      266.48      5.61 o 
   4   2   3       36.61       49.70      5.05 o 
   5   2   3        3.21        8.45      2.16 o 
   6   2   3      232.11      205.14      7.53 o 
   7   2   3      396.99      431.94     15.37 o 
  -7   3   3       54.20       58.43      5.18 o 
  -6   3   3      187.36      174.61      6.02 o 
  -5   3   3        4.60       18.32      2.68 o 
  -4   3   3     1410.28     1355.61     19.65 o 
  -3   3   3      283.46      282.88      5.48 o 
  -2   3   3     6025.85     6282.18     65.12 o 
  -1   3   3     3917.36     4055.88     39.02 o 
   0   3   3     3420.20     3271.59     34.20 o 
   1   3   3     3121.08     2985.53     32.23 o 
   2   3   3     5254.09     5476.29     62.42 o 
   3   3   3      159.65      214.97      6.06 o 
   4   3   3      371.86      330.93      6.96 o 
   5   3   3       11.46       20.86      2.66 o 
   6   3   3       41.90       56.18      5.45 o 
   7   3   3       32.38       27.42      5.15 o 
  -7   4   3       16.50       17.22      3.96 o 
  -6   4   3       24.41       28.20      3.08 o 
  -5   4   3      312.50      279.79      6.82 o 
  -4   4   3       18.27       39.06      2.69 o 
  -3   4   3      290.39      279.65      5.50 o 
  -2   4   3      548.04      650.72      8.74 o 
  -1   4   3     2292.99     2442.40     26.25 o 
   0   4   3     1654.24     1669.08     20.25 o 
   1   4   3     5378.69     5439.29     61.53 o 
   2   4   3       54.62       72.16      3.61 o 
   3   4   3      700.32      602.32      9.48 o 
   4   4   3      213.53      198.04     10.34 o 
   5   4   3      282.14      238.57      7.28 o 
   6   4   3      139.33      147.73      9.15 o 
   7   4   3      429.67      461.28     33.09 o 
  -7   5   3        8.45       14.64      3.93 o 
  -6   5   3       87.94       99.42      5.75 o 
  -5   5   3       89.12      101.57      4.61 o 
  -4   5   3      126.83      132.29      4.27 o 
  -3   5   3     1246.28     1265.42     22.26 o 
  -2   5   3      121.67      151.62      4.42 o 
  -1   5   3      210.56      216.85      4.23 o 
   0   5   3      629.81      610.90      7.86 o 
   1   5   3      310.40      259.43      9.90 o 
   2   5   3      370.56      460.32     12.86 o 
   3   5   3      173.94      171.83      7.64 o 
   4   5   3     1045.72     1017.59     14.25 o 
   5   5   3       41.88       50.35      4.00 o 
   6   5   3      693.85      633.87     15.58 o 
   7   5   3      308.50      361.41     29.90 o 
  -7   6   3      165.81      169.04      8.96 o 
  -6   6   3       40.37       42.79      4.15 o 
  -5   6   3      580.52      559.40     10.12 o 
  -4   6   3      149.59      137.31      4.38 o 
  -3   6   3      190.40      194.58      4.56 o 
  -2   6   3      357.24      367.83      6.14 o 
  -1   6   3       16.87       23.94      2.66 o 
   0   6   3     2563.43     2517.54     27.24 o 
   1   6   3      451.49      462.59      7.51 o 
   2   6   3       41.76       66.53      4.76 o 
   3   6   3       25.74       69.75      4.69 o 
   4   6   3      102.08       78.88      3.51 o 
   5   6   3       47.90       50.09      4.90 o 
   6   6   3      133.04      129.05     11.28 o 
   7   6   3      711.78      676.29     20.23 o 
  -7   7   3        4.31       14.92      4.14 o 
  -6   7   3      162.35      157.54      6.77 o 
  -5   7   3        9.51       15.26      3.38 o 
  -4   7   3      103.45       74.47      3.59 o 
  -3   7   3       13.47       22.31      1.97 o 
  -2   7   3      867.84      937.26     12.22 o 
  -1   7   3      359.81      298.73      8.54 o 
   0   7   3      982.62      858.35     10.86 o 
   1   7   3      549.26      592.05      7.30 o 
   2   7   3       65.26       49.23      6.49 o 
   3   7   3      635.76      601.98     12.34 o 
   4   7   3       29.34       33.47      2.85 o 
   5   7   3      189.65      163.43     13.14 o 
   6   7   3      152.13      149.51      8.69 o 
   7   7   3        9.28       17.00      4.69 o 
  -7   8   3      497.48      479.36     14.05 o 
  -6   8   3      567.11      577.25     14.45 o 
  -5   8   3      160.77      156.75      6.01 o 
  -4   8   3      104.26       94.12      4.09 o 
  -3   8   3      108.25      106.56      3.72 o 
  -2   8   3     2052.54     2014.37     25.17 o 
  -1   8   3       94.35      106.75      3.44 o 
   0   8   3      408.44      377.14      6.98 o 
   1   8   3      121.27      169.64      8.20 o 
   2   8   3     3188.03     3289.68     50.99 o 
   3   8   3      434.04      395.51     17.07 o 
   4   8   3      261.78      241.86      8.32 o 
   5   8   3      742.00      666.17     29.31 o 
   6   8   3        3.21        8.84      4.75 o 
   7   8   3        7.68       13.78      7.19 o 
  -7   9   3       96.40       83.46      7.09 o 
  -6   9   3        3.11        9.12      3.60 o 
  -5   9   3        1.59        2.20      2.23 o 
  -4   9   3      176.35      191.19      5.33 o 
  -3   9   3      305.04      358.27      6.81 o 
  -2   9   3      206.72      272.36      7.97 o 
  -1   9   3        0.44        6.49      1.55 o 
   0   9   3       99.78      110.52      3.76 o 
   1   9   3      109.54      104.50      3.37 o 
   2   9   3      556.14      530.76     16.01 o 
   3   9   3       72.88       67.08      5.56 o 
   4   9   3      168.64      180.97      7.43 o 
   5   9   3        2.97       14.98      3.58 o 
   6   9   3       19.04       23.68      4.42 o 
  -7  10   3        2.58        9.17      4.14 o 
  -6  10   3      890.90      875.07     19.12 o 
  -5  10   3     1283.07     1301.04     20.71 o 
  -4  10   3       17.80       28.44      3.02 o 
  -3  10   3     2177.12     2127.74     25.35 o 
  -2  10   3      106.14      106.31      3.59 o 
  -1  10   3      640.31      692.56     10.02 o 
   0  10   3      470.44      462.49      7.53 o 
   1  10   3      862.53      855.28     11.46 o 
   2  10   3       60.95       74.84      7.77 o 
   3  10   3     1542.71     1452.98     27.54 o 
   4  10   3       92.67       89.37      6.89 o 
   5  10   3       83.83       80.74      6.26 o 
   6  10   3      174.37      192.92     10.89 o 
  -6  11   3        7.72       10.59      3.85 o 
  -5  11   3        0.01       10.80      2.77 o 
  -4  11   3      382.36      319.54      8.08 o 
  -3  11   3       13.76       40.06      2.93 o 
  -2  11   3      228.24      226.47      5.31 o 
  -1  11   3       50.24       49.42      2.78 o 
   0  11   3        5.99        3.60      1.41 o 
   1  11   3      426.48      417.24      7.03 o 
   2  11   3     1748.34     1742.76     30.84 o 
   3  11   3      990.32      924.03     44.90 o 
   4  11   3       88.15       99.91     11.29 o 
   5  11   3      219.79      188.05     17.67 o 
   6  11   3       50.30       51.55      9.24 o 
  -6  12   3       12.14       15.04      4.19 o 
  -5  12   3       69.57       75.12      8.92 o 
  -4  12   3       11.28        8.80      2.42 o 
  -3  12   3       33.33       32.03      2.54 o 
  -2  12   3     2060.65     2165.55     25.79 o 
  -1  12   3      233.94      261.00      5.84 o 
   0  12   3      627.82      580.59     11.27 o 
   1  12   3       49.90       44.50      2.98 o 
   2  12   3       13.97       11.85      2.95 o 
   3  12   3        0.08        6.09      2.92 o 
   4  12   3       27.85       23.08      5.34 o 
   5  12   3      181.86      191.96     10.00 o 
   6  12   3      109.72      132.69     10.05 o 
  -6  13   3       18.65       23.53      4.49 o 
  -5  13   3       12.45       20.77      3.99 o 
  -4  13   3       20.27       14.62      2.75 o 
  -3  13   3      183.75      201.79      7.96 o 
  -2  13   3       45.05       44.78      3.09 o 
  -1  13   3      259.60      233.49      5.70 o 
   0  13   3      217.76      203.33      5.27 o 
   1  13   3       48.51       51.57      2.94 o 
   2  13   3      782.64      818.31     27.32 o 
   3  13   3     1364.76     1233.16     25.32 o 
   4  13   3      171.90      149.84      8.89 o 
   5  13   3        4.88        5.40      3.63 o 
   6  13   3      507.61      483.08     17.09 o 
  -6  14   3      104.80      101.37      8.26 o 
  -5  14   3       58.60       63.68      5.94 o 
  -4  14   3       22.21       25.73      3.32 o 
  -3  14   3       30.93       30.75      3.28 o 
  -2  14   3      612.01      586.60     13.67 o 
  -1  14   3      697.72      719.85     11.30 o 
   0  14   3      229.40      230.52      5.79 o 
   1  14   3       29.92       36.54      2.78 o 
   2  14   3     4886.49     4521.29     70.66 o 
   3  14   3      442.56      415.90     13.27 o 
   4  14   3      143.87      135.14      9.08 o 
   5  14   3      471.23      441.92     15.22 o 
   6  14   3       74.73       73.67     11.05 o 
  -6  15   3      234.96      223.76     10.20 o 
  -5  15   3       29.10       21.77      4.42 o 
  -4  15   3        3.10        4.74      3.08 o 
  -3  15   3      510.56      434.43      9.95 o 
  -2  15   3        1.53        7.34      2.15 o 
  -1  15   3      163.77      166.51      5.24 o 
   0  15   3        0.00        0.78      1.93 o 
   1  15   3      539.78      522.94      9.18 o 
   2  15   3      104.83      128.33     10.66 o 
   3  15   3      248.72      236.77     10.29 o 
   4  15   3        3.27        0.75      4.00 o 
   5  15   3        0.04        1.37      3.80 o 
  -5  16   3       56.50       70.06      8.03 o 
  -4  16   3      354.52      372.42     11.54 o 
  -3  16   3      355.19      346.79      9.02 o 
  -2  16   3        8.61        2.16      2.20 o 
  -1  16   3       44.50       60.81      3.79 o 
   0  16   3      583.88      585.89     11.35 o 
   1  16   3      325.59      299.84      6.81 o 
   2  16   3      812.22      774.97     20.82 o 
   3  16   3       26.14       28.53      4.48 o 
   4  16   3       65.44       66.31      8.11 o 
   5  16   3        5.82        3.22      3.99 o 
  -5  17   3      359.80      348.62     12.24 o 
  -4  17   3      691.69      739.92     17.28 o 
  -3  17   3        2.22        0.53      2.41 o 
  -2  17   3      918.82      827.93     14.93 o 
  -1  17   3      487.45      455.65      9.04 o 
   0  17   3      178.98      179.89      6.51 o 
   1  17   3      344.53      320.81      8.21 o 
   2  17   3      430.99      389.60     14.05 o 
   3  17   3      158.77      160.16     10.73 o 
   4  17   3      150.22      164.42     10.69 o 
   5  17   3       16.86        8.97      4.98 o 
  -5  18   3       50.68       43.47      5.92 o 
  -4  18   3       12.60       16.63      4.36 o 
  -3  18   3       10.34       10.05      3.69 o 
  -2  18   3      170.27      155.43      6.40 o 
  -1  18   3      178.98      156.04      5.47 o 
   0  18   3      207.66      200.29      6.73 o 
   1  18   3      367.51      353.71     10.59 o 
   2  18   3      124.67      135.60      7.62 o 
   3  18   3        0.87       -2.20      4.48 o 
   4  18   3       22.12       16.18      5.08 o 
   5  18   3       70.10       91.15      9.21 o 
  -5  19   3       40.62       36.98      5.87 o 
  -4  19   3       30.80       20.74      4.67 o 
  -3  19   3      204.93      206.20      8.97 o 
  -2  19   3      136.74      132.98      7.19 o 
  -1  19   3      255.04      321.73      8.53 o 
   0  19   3        2.92        8.52      2.70 o 
   1  19   3      330.44      350.53     10.71 o 
   2  19   3       74.14       79.02      6.39 o 
   3  19   3      105.59      106.78      8.10 o 
   4  19   3      212.37      192.06     11.26 o 
  -4  20   3        2.02        4.41      4.07 o 
  -3  20   3      197.20      180.50      9.24 o 
  -2  20   3        7.61        4.20      2.71 o 
  -1  20   3       16.25       14.20      3.16 o 
   0  20   3        6.43        9.20      2.61 o 
   1  20   3       69.95       70.80      5.85 o 
   2  20   3       45.60       64.64      6.07 o 
   3  20   3      242.49      253.95     16.75 o 
   4  20   3        1.28        4.95      4.33 o 
  -4  21   3       68.12       79.93      7.42 o 
  -3  21   3        0.07       -2.59      3.47 o 
  -2  21   3      366.80      340.00     15.80 o 
  -1  21   3      264.65      259.02      9.53 o 
   0  21   3       20.79       29.79      3.78 o 
   1  21   3      373.56      385.93     13.35 o 
   2  21   3      161.66      171.45      9.12 o 
   3  21   3        7.52        8.95      4.35 o 
  -3  22   3       70.57       67.56      7.54 o 
  -2  22   3        5.99        6.46      3.75 o 
  -1  22   3        3.83       13.97      3.36 o 
   0  22   3        5.12       13.32      5.97 o 
   1  22   3      158.68      175.34      9.79 o 
   2  22   3      169.92      195.82     14.27 o 
   3  22   3       77.76       82.65      8.13 o 
  -3  23   3       16.49        7.85      5.03 o 
  -2  23   3      134.09      151.46     10.24 o 
  -1  23   3        3.89        4.92      3.50 o 
   0  23   3        6.58       10.73      4.21 o 
   1  23   3       32.42       35.37      5.19 o 
   2  23   3       27.96       43.84      8.36 o 
  -2  24   3       29.04       38.34      5.57 o 
  -1  24   3       17.13       14.64      5.03 o 
   0  24   3      351.60      352.73     15.63 o 
   1  24   3      249.60      294.35     10.95 o 
  -7   0   4       12.22       28.07      6.25 o 
  -6   0   4      100.87       92.32      6.99 o 
  -5   0   4       56.13       61.82      6.25 o 
  -4   0   4      178.89      177.79      8.41 o 
  -3   0   4      596.83      671.20     13.65 o 
  -2   0   4     4688.02     5138.38     75.84 o 
  -1   0   4    17235.76    18490.67    333.60 o 
   0   0   4       67.25       86.84      7.80 o 
   1   0   4       20.91       27.78      2.96 o 
   2   0   4      106.00      119.29      5.11 o 
   3   0   4        2.36        2.64      2.09 o 
   4   0   4        5.21       26.88      3.88 o 
   5   0   4     1145.49     1044.46     35.07 o 
   6   0   4      841.90      780.13     19.62 o 
   7   0   4      228.12      252.31     21.07 o 
  -7   1   4      648.33      609.01     15.17 o 
  -6   1   4      411.05      396.32      8.95 o 
  -5   1   4       55.14       54.90      3.60 o 
  -4   1   4      355.16      333.18      8.19 o 
  -3   1   4      244.11      261.31      5.30 o 
  -2   1   4      390.91      400.86     10.05 o 
  -1   1   4     2006.96     2107.17     22.65 o 
   0   1   4     2153.86     2135.97     22.88 o 
   1   1   4     1118.25     1274.13     14.76 o 
   2   1   4      263.88      280.75      5.42 o 
   3   1   4      583.55      642.68     11.96 o 
   4   1   4       22.27       39.14      3.52 o 
   5   1   4      167.51      165.62      5.87 o 
   6   1   4        1.61       13.42      3.25 o 
   7   1   4        1.49        6.35      4.35 o 
  -7   2   4        0.48       14.05      3.60 o 
  -6   2   4      168.80      164.76      7.81 o 
  -5   2   4      227.95      237.75      6.35 o 
  -4   2   4      829.31      789.98     11.84 o 
  -3   2   4     8432.02     8772.01     91.08 o 
  -2   2   4      138.42      177.14      3.58 o 
  -1   2   4        3.01       15.73      1.33 o 
   0   2   4     4383.81     4084.16     42.41 o 
   1   2   4      338.41      300.79      4.84 o 
   2   2   4      217.20      190.99      4.42 o 
   3   2   4       40.78       37.37      3.19 o 
   4   2   4     1430.94     1292.28     22.87 o 
   5   2   4       78.49       85.74      6.56 o 
   6   2   4       22.09       25.86      5.48 o 
   7   2   4       52.19       63.27      7.26 o 
  -7   3   4        0.38        5.37      2.87 o 
  -6   3   4       25.32       29.76      3.42 o 
  -5   3   4       91.41       98.95      4.56 o 
  -4   3   4      328.15      318.26      7.01 o 
  -3   3   4     1381.88     1432.57     18.62 o 
  -2   3   4      617.44      588.26     12.64 o 
  -1   3   4      980.20      958.33     10.15 o 
   0   3   4     1109.22     1101.09     12.71 o 
   1   3   4      452.80      597.00     22.24 o 
   2   3   4     2902.63     3159.47     37.40 o 
   3   3   4      229.51      237.33      5.67 o 
   4   3   4      396.25      424.20     23.07 o 
   5   3   4      261.88      241.23      7.27 o 
   6   3   4        0.10        8.19      7.22 o 
   7   3   4       15.21       14.75      5.20 o 
  -7   4   4       10.91        6.55      3.08 o 
  -6   4   4       27.98       26.18      3.34 o 
  -5   4   4      116.62      119.58      4.81 o 
  -4   4   4       22.98       31.26      2.66 o 
  -3   4   4       11.77        5.17      1.55 o 
  -2   4   4      240.84      223.41      7.44 o 
  -1   4   4     1871.05     1949.13     21.46 o 
   0   4   4      221.75      208.77      3.79 o 
   1   4   4     3517.19     3693.81     39.16 o 
   2   4   4     1773.27     1697.93     19.82 o 
   3   4   4      503.97      490.92     17.16 o 
   4   4   4      619.04      558.42     13.28 o 
   5   4   4      355.16      364.49     17.21 o 
   6   4   4      416.83      416.61     12.44 o 
   7   4   4       62.85       71.48     10.34 o 
  -7   5   4        0.51       -1.64      2.83 o 
  -6   5   4        0.40        1.46      2.37 o 
  -5   5   4       69.97       73.07      4.03 o 
  -4   5   4       56.67       58.24      3.21 o 
  -3   5   4      102.96      137.47      3.84 o 
  -2   5   4      584.63      584.74      9.35 o 
  -1   5   4       65.27       76.93      2.53 o 
   0   5   4      299.23      357.43      5.50 o 
   1   5   4     7932.95     8498.86     87.34 o 
   2   5   4      712.43      863.16     17.71 o 
   3   5   4       57.58       52.96      2.58 o 
   4   5   4       27.32       36.56      2.99 o 
   5   5   4      549.82      504.82     12.26 o 
   6   5   4      102.33       99.12      7.16 o 
   7   5   4       70.04       75.93      7.02 o 
  -7   6   4       27.57       23.10      4.58 o 
  -6   6   4      504.10      492.29     11.34 o 
  -5   6   4       40.71       39.76      3.59 o 
  -4   6   4       51.73       72.32      3.94 o 
  -3   6   4      220.83      186.07      4.52 o 
  -2   6   4      597.34      562.51      8.30 o 
  -1   6   4      443.48      350.16      7.32 o 
   0   6   4       29.06       60.97      2.62 o 
   1   6   4      276.27      288.10      5.59 o 
   2   6   4      306.04      242.13      5.77 o 
   3   6   4       90.94       74.96      4.31 o 
   4   6   4       57.54       56.10      5.62 o 
   5   6   4       97.95      111.94      8.19 o 
   6   6   4        0.70        1.01      3.30 o 
   7   6   4        1.02        4.04      3.96 o 
  -7   7   4      524.68      531.07     14.52 o 
  -6   7   4       12.34       20.06      3.33 o 
  -5   7   4      912.92      920.53     14.13 o 
  -4   7   4       37.89       32.33      2.66 o 
  -3   7   4       59.35       48.80      2.77 o 
  -2   7   4     1634.68     1701.63     20.06 o 
  -1   7   4       13.19       11.61      1.63 o 
   0   7   4      509.28      527.48      7.67 o 
   1   7   4      226.48      314.91      7.12 o 
   2   7   4      986.22     1001.56     24.71 o 
   3   7   4      327.49      351.52      7.65 o 
   4   7   4      430.54      398.56      8.85 o 
   5   7   4       78.05       97.38     10.75 o 
   6   7   4       30.65       33.85      4.93 o 
   7   7   4       84.86       78.77      7.37 o 
  -7   8   4      166.37      178.79      9.46 o 
  -6   8   4      337.23      335.35      9.46 o 
  -5   8   4       11.40       17.80      2.86 o 
  -4   8   4      322.13      336.23      7.60 o 
  -3   8   4      940.53     1069.68     14.34 o 
  -2   8   4       46.34       56.40      2.76 o 
  -1   8   4        8.45       29.84      2.67 o 
   0   8   4       66.85       84.20      3.48 o 
   1   8   4      248.17      256.30      5.05 o 
   2   8   4     1826.69     1664.19     24.29 o 
   3   8   4        8.35       13.85      3.00 o 
   4   8   4       75.80       79.44      5.68 o 
   5   8   4       16.14       20.81      3.99 o 
   6   8   4        1.22       -0.57      3.39 o 
  -7   9   4       55.08       56.81      6.14 o 
  -6   9   4       28.10       40.33      4.88 o 
  -5   9   4      121.63      128.06      5.84 o 
  -4   9   4      637.05      563.56      9.78 o 
  -3   9   4      346.47      309.46      7.31 o 
  -2   9   4      621.89      550.90      8.67 o 
  -1   9   4       32.49       25.38      2.34 o 
   0   9   4      460.16      484.30      7.63 o 
   1   9   4      966.59      876.63     11.58 o 
   2   9   4       66.40       88.58      7.63 o 
   3   9   4     1664.84     1465.63     24.34 o 
   4   9   4       13.78       13.10      3.44 o 
   5   9   4      137.80      113.44      8.35 o 
   6   9   4       43.30       53.78      8.62 o 
  -7  10   4      158.42      161.27     11.83 o 
  -6  10   4      273.87      257.83     16.27 o 
  -5  10   4        0.47        0.84      2.25 o 
  -4  10   4        1.63        6.65      1.99 o 
  -3  10   4      177.41      225.00      5.64 o 
  -2  10   4       40.49       33.11      2.46 o 
  -1  10   4     1281.90     1331.45     16.69 o 
   0  10   4      633.86      635.65      9.38 o 
   1  10   4      149.88      127.55      4.86 o 
   2  10   4      150.30      150.53     11.98 o 
   3  10   4       49.90       71.98      7.10 o 
   4  10   4      157.52      144.44      8.91 o 
   5  10   4      124.64      140.30     11.25 o 
   6  10   4       83.11       86.50      7.28 o 
  -6  11   4       17.63       21.83      4.32 o 
  -5  11   4      175.40      162.20      6.51 o 
  -4  11   4      155.04      152.92      6.60 o 
  -3  11   4      126.72      129.47      6.43 o 
  -2  11   4       62.18       75.83      3.59 o 
  -1  11   4        6.98       14.16      1.96 o 
   0  11   4     1647.22     1470.44     20.00 o 
   1  11   4      554.18      490.27      9.04 o 
   2  11   4        0.23        8.24      2.77 o 
   3  11   4      725.36      641.29     14.29 o 
   4  11   4       22.36       20.90      4.02 o 
   5  11   4      103.35       96.07     10.74 o 
   6  11   4      181.15      182.13     12.46 o 
  -6  12   4       64.36       57.94      6.06 o 
  -5  12   4       14.20       17.80      3.22 o 
  -4  12   4       68.48       72.17      4.61 o 
  -3  12   4       86.67       70.53      3.72 o 
  -2  12   4        1.54        1.52      1.67 o 
  -1  12   4      512.99      538.03      8.98 o 
   0  12   4       62.00       67.93      3.76 o 
   1  12   4       11.08       20.65      2.11 o 
   2  12   4     3011.47     2770.48     63.13 o 
   3  12   4        4.83       11.19      3.27 o 
   4  12   4        1.00       -2.35      2.83 o 
   5  12   4        3.76        8.85      5.23 o 
   6  12   4      108.79       98.51     11.08 o 
  -6  13   4      154.28      145.43      8.68 o 
  -5  13   4      359.45      351.24     11.12 o 
  -4  13   4      219.00      244.82      7.51 o 
  -3  13   4       78.90       82.48      3.99 o 
  -2  13   4     1264.67     1213.61     16.52 o 
  -1  13   4        5.09        2.08      1.73 o 
   0  13   4      300.73      269.65      6.12 o 
   1  13   4      110.51      103.19      3.99 o 
   2  13   4     2151.74     2050.85     31.91 o 
   3  13   4      158.46      154.22      7.72 o 
   4  13   4       16.83       14.84      3.87 o 
   5  13   4        7.97        6.58      3.87 o 
   6  13   4       28.73       40.58      5.83 o 
  -6  14   4      438.15      446.48     16.41 o 
  -5  14   4        7.95       13.59      3.78 o 
  -4  14   4       28.40       30.59      3.53 o 
  -3  14   4      151.54      141.91      5.72 o 
  -2  14   4       49.89       60.10      3.69 o 
  -1  14   4      354.67      348.93      7.35 o 
   0  14   4       75.66       88.76      4.02 o 
   1  14   4      352.76      351.53      7.15 o 
   2  14   4       10.71       10.70      3.50 o 
   3  14   4       10.78       16.74      3.75 o 
   4  14   4       43.10       43.33      5.09 o 
   5  14   4      182.63      168.02     10.51 o 
  -6  15   4       64.23       66.70      6.77 o 
  -5  15   4       74.29       84.03      6.59 o 
  -4  15   4      151.53      172.46      6.92 o 
  -3  15   4      372.25      335.09      8.76 o 
  -2  15   4     1191.24     1107.23     15.88 o 
  -1  15   4       18.41       26.59      2.75 o 
   0  15   4      430.99      414.02      8.20 o 
   1  15   4     1923.95     1792.76     22.53 o 
   2  15   4       23.04       34.65      4.30 o 
   3  15   4       55.67       63.08      8.60 o 
   4  15   4       88.49       86.97      8.37 o 
   5  15   4       27.20       25.55      4.99 o 
  -5  16   4      308.73      292.73     16.21 o 
  -4  16   4       64.39       72.11      6.88 o 
  -3  16   4      341.68      324.75      8.78 o 
  -2  16   4      140.16      142.96      6.47 o 
  -1  16   4       86.79       99.10      4.67 o 
   0  16   4        0.18        1.36      1.91 o 
   1  16   4       59.69       71.39      3.99 o 
   2  16   4       40.98       42.41      4.85 o 
   3  16   4       89.32       80.64      6.42 o 
   4  16   4       15.06       19.31      4.68 o 
   5  16   4        8.92        3.64      3.99 o 
  -5  17   4       15.77        7.39      5.34 o 
  -4  17   4       11.72       10.07      3.87 o 
  -3  17   4       32.68       40.07      4.95 o 
  -2  17   4       40.55       37.01      4.41 o 
  -1  17   4      194.36      201.91      6.06 o 
   0  17   4       36.89       41.17      3.82 o 
   1  17   4        6.62       12.36      3.43 o 
   2  17   4       10.18       12.40      3.74 o 
   3  17   4      295.35      301.13     10.73 o 
   4  17   4       41.38       57.89      6.25 o 
   5  17   4      411.38      395.87     25.93 o 
  -5  18   4        0.41        0.07      5.05 o 
  -4  18   4       31.23       28.06      4.77 o 
  -3  18   4      144.77      161.75      9.27 o 
  -2  18   4       12.00       11.17      2.87 o 
  -1  18   4      474.93      492.68      9.81 o 
   0  18   4       19.29       24.33      3.00 o 
   1  18   4      552.54      528.09     13.25 o 
   2  18   4      390.76      345.38     12.97 o 
   3  18   4       50.68       48.93      5.65 o 
   4  18   4      119.19      103.81      9.13 o 
  -4  19   4        0.58       -4.67      3.35 o 
  -3  19   4      109.89      109.64      7.40 o 
  -2  19   4       41.14       43.41      4.19 o 
  -1  19   4        4.27        9.63      2.53 o 
   0  19   4       21.29       22.84      3.58 o 
   1  19   4       82.38       77.87      6.05 o 
   2  19   4       13.53       13.75      4.15 o 
   3  19   4       26.94       34.33      6.05 o 
   4  19   4        0.06        4.85      4.11 o 
  -4  20   4       15.08       18.43      4.68 o 
  -3  20   4      402.75      417.73     12.96 o 
  -2  20   4        7.33       11.29      3.13 o 
  -1  20   4      409.48      394.84     11.08 o 
   0  20   4      295.70      285.06      8.47 o 
   1  20   4      369.27      338.20     10.91 o 
   2  20   4        6.87       10.91      4.01 o 
   3  20   4      235.86      225.89     10.08 o 
   4  20   4      169.31      131.50     10.40 o 
  -4  21   4        1.24        5.26      4.14 o 
  -3  21   4        5.70        8.07      3.94 o 
  -2  21   4      130.05      110.20      6.42 o 
  -1  21   4        3.02       13.77      3.22 o 
   0  21   4       20.28       33.94      4.45 o 
   1  21   4       15.27       22.54      4.35 o 
   2  21   4       21.56       41.04      5.48 o 
   3  21   4       10.65       13.67      4.47 o 
  -3  22   4       85.21       92.15      7.39 o 
  -2  22   4        5.07        5.92      3.78 o 
  -1  22   4      145.18      162.36      8.89 o 
   0  22   4      578.94      617.51     15.05 o 
   1  22   4       20.13       22.55      4.53 o 
   2  22   4      436.21      461.57     13.96 o 
   3  22   4        0.04       -1.03      4.17 o 
  -2  23   4       96.64      102.75      8.57 o 
  -1  23   4       19.70       23.56      5.46 o 
   0  23   4       37.55       61.48      6.79 o 
   1  23   4        3.58       10.86      3.94 o 
   2  23   4       23.38       30.11      6.37 o 
  -2  24   4       13.24       19.14      4.81 o 
  -1  24   4       20.52       31.97      5.41 o 
   0  24   4       59.61       61.66      7.85 o 
   1  24   4      346.58      392.21     12.71 o 
  -7   1   5       13.07       19.50      3.73 o 
  -6   1   5      257.50      258.21      7.20 o 
  -5   1   5       60.98       66.63      3.83 o 
  -4   1   5       89.60      109.87      4.09 o 
  -3   1   5       28.54       25.83      1.97 o 
  -2   1   5       32.06       28.37      1.56 o 
  -1   1   5       16.47       33.15      1.99 o 
   0   1   5     2850.17     2595.67     27.81 o 
   1   1   5     1532.65     1591.23     21.72 o 
   2   1   5     2536.33     2437.52     27.54 o 
   3   1   5       51.33       42.90      2.79 o 
   4   1   5      747.64      687.13     11.48 o 
   5   1   5     1165.56     1107.91     18.27 o 
   6   1   5       11.76       20.19      3.96 o 
   7   1   5        3.85        9.66      6.20 o 
  -7   2   5      124.67      128.02      6.77 o 
  -6   2   5       32.44       37.16      3.45 o 
  -5   2   5      264.36      277.00      7.41 o 
  -4   2   5       64.64       58.46      3.49 o 
  -3   2   5     1872.23     1958.21     22.82 o 
  -2   2   5     1773.83     1809.42     20.43 o 
  -1   2   5      479.69      470.30      7.46 o 
   0   2   5     1593.06     1623.34     28.82 o 
   1   2   5        1.98        4.23      1.12 o 
   2   2   5      443.91      610.25     12.56 o 
   3   2   5       69.91       81.73      3.61 o 
   4   2   5     2239.48     2158.51     38.20 o 
   5   2   5      438.41      474.77      9.76 o 
   6   2   5       46.35       54.34      5.57 o 
   7   2   5       11.88       15.94      7.01 o 
  -7   3   5       37.98       47.70      4.74 o 
  -6   3   5       31.10       41.58      3.57 o 
  -5   3   5     1178.80     1141.87     16.38 o 
  -4   3   5      454.86      484.56      8.58 o 
  -3   3   5     7370.40     7409.15     84.38 o 
  -2   3   5     1616.98     1789.63     20.34 o 
  -1   3   5        0.25       14.39      1.56 o 
   0   3   5      402.82      383.80      5.76 o 
   1   3   5       48.43       79.08      4.80 o 
   2   3   5      224.59      184.07      4.38 o 
   3   3   5        0.11        6.90      1.70 o 
   4   3   5       16.15       20.48      2.59 o 
   5   3   5      897.96      881.21     15.96 o 
   6   3   5      240.49      251.33      9.70 o 
   7   3   5       69.92       63.21      7.66 o 
  -7   4   5       58.48       72.71      6.06 o 
  -6   4   5       52.33       53.97      3.97 o 
  -5   4   5        0.06       12.08      2.27 o 
  -4   4   5     4737.91     4686.44     51.44 o 
  -3   4   5      438.19      437.70     12.38 o 
  -2   4   5      130.34      136.37      3.43 o 
  -1   4   5       50.06       63.66      1.87 o 
   0   4   5     1548.16     1454.10     24.06 o 
   1   4   5      679.24      816.15     13.85 o 
   2   4   5       24.63       14.94      1.55 o 
   3   4   5      372.54      364.18      6.85 o 
   4   4   5        2.97        5.96      2.03 o 
   5   4   5      273.16      277.23      8.32 o 
   6   4   5      204.31      208.28     11.52 o 
   7   4   5        1.91        9.62      4.52 o 
  -7   5   5       96.92       88.06      7.00 o 
  -6   5   5       71.76       82.87      4.70 o 
  -5   5   5       45.54       55.39      3.64 o 
  -4   5   5       13.68       24.65      2.47 o 
  -3   5   5       54.89       75.17      3.17 o 
  -2   5   5       39.53       46.89      2.43 o 
  -1   5   5     4279.67     4125.06     43.71 o 
   0   5   5      540.81      501.07      7.25 o 
   1   5   5     1276.09     1345.67     16.09 o 
   2   5   5      778.02      804.26     10.93 o 
   3   5   5      466.63      488.64     14.45 o 
   4   5   5      124.22      122.93      5.34 o 
   5   5   5     1714.66     1639.38     54.16 o 
   6   5   5      304.10      299.56     10.87 o 
   7   5   5       53.13       71.57      6.83 o 
  -7   6   5       24.87       29.11      4.69 o 
  -6   6   5       94.92      108.46      6.45 o 
  -5   6   5       49.07       41.96      3.28 o 
  -4   6   5      200.53      195.92      5.31 o 
  -3   6   5       96.72       85.75      4.17 o 
  -2   6   5     1417.20     1403.16     16.99 o 
  -1   6   5       61.20       71.37      6.43 o 
   0   6   5      118.34      134.85      4.50 o 
   1   6   5     3569.15     3483.20     37.64 o 
   2   6   5      967.01     1008.42     15.40 o 
   3   6   5       25.12       36.49      3.13 o 
   4   6   5      843.63      767.66     13.83 o 
   5   6   5      182.14      168.99      8.15 o 
   6   6   5       22.34       29.71      4.82 o 
  -7   7   5       76.07       84.00      8.44 o 
  -6   7   5       18.75       16.91      3.27 o 
  -5   7   5       12.39       15.19      2.48 o 
  -4   7   5      135.59      133.68      4.61 o 
  -3   7   5       40.22       47.45      2.76 o 
  -2   7   5       10.23        5.30      1.42 o 
  -1   7   5     1030.70      962.95     12.46 o 
   0   7   5      476.47      557.64      8.23 o 
   1   7   5     1160.33     1167.00     14.48 o 
   2   7   5        0.05        9.69      1.94 o 
   3   7   5       42.15       60.51      6.92 o 
   4   7   5       13.76       36.48      5.51 o 
   5   7   5        2.19        7.97      3.59 o 
   6   7   5      176.71      160.14      9.19 o 
  -7   8   5       64.50       71.62      8.09 o 
  -6   8   5        1.97        2.62      2.74 o 
  -5   8   5       21.98       30.50      3.33 o 
  -4   8   5      296.08      284.62      6.66 o 
  -3   8   5      179.96      231.41      5.50 o 
  -2   8   5      295.28      301.04      5.91 o 
  -1   8   5     2219.09     2189.52     24.97 o 
   0   8   5     1909.61     1857.26     21.55 o 
   1   8   5     1644.97     1551.46     20.59 o 
   2   8   5       15.39       23.68      2.54 o 
   3   8   5     1214.58     1127.94     17.20 o 
   4   8   5       30.22       34.95      4.30 o 
   5   8   5        0.07        5.72      3.55 o 
   6   8   5       77.25       70.47      6.65 o 
  -7   9   5      719.53      723.43     25.74 o 
  -6   9   5      150.28      164.80      7.19 o 
  -5   9   5      211.22      224.70      7.20 o 
  -4   9   5       81.16       90.99      4.26 o 
  -3   9   5      186.29      200.12      6.62 o 
  -2   9   5      375.33      351.18      6.68 o 
  -1   9   5        1.23        6.66      1.57 o 
   0   9   5      128.85      145.56      4.67 o 
   1   9   5       41.21       50.00      3.65 o 
   2   9   5        9.14        9.32      2.11 o 
   3   9   5      538.44      508.62     13.83 o 
   4   9   5       93.28       92.25      6.41 o 
   5   9   5      256.98      253.01      9.78 o 
   6   9   5       53.54       55.68      6.37 o 
  -6  10   5      357.82      355.78     11.32 o 
  -5  10   5        0.18        1.97      2.29 o 
  -4  10   5      698.77      658.26     11.09 o 
  -3  10   5        0.04        6.25      2.04 o 
  -2  10   5      753.92      772.24     11.39 o 
  -1  10   5     1074.72     1005.41     13.48 o 
   0  10   5       60.45       61.23      2.97 o 
   1  10   5      159.95      152.77      4.11 o 
   2  10   5       25.46       30.97      3.15 o 
   3  10   5     1213.18     1078.09     19.91 o 
   4  10   5      651.61      589.76     14.44 o 
   5  10   5      328.25      318.61     11.07 o 
   6  10   5       76.78       77.12      7.22 o 
  -6  11   5       64.81       53.03      5.48 o 
  -5  11   5      127.20      129.11      6.27 o 
  -4  11   5        0.15        1.62      2.39 o 
  -3  11   5      881.69      861.26     12.94 o 
  -2  11   5      124.44      123.54      4.41 o 
  -1  11   5       79.63       83.86      3.63 o 
   0  11   5       31.69       46.28      2.77 o 
   1  11   5     1009.58      932.27     12.79 o 
   2  11   5      257.50      275.08      6.99 o 
   3  11   5       17.62       23.87      3.91 o 
   4  11   5       24.86       24.83      4.24 o 
   5  11   5       67.99       74.10     12.05 o 
   6  11   5        0.99        6.92      4.09 o 
  -6  12   5      174.09      186.49     16.74 o 
  -5  12   5      369.05      351.89      9.51 o 
  -4  12   5       15.30       24.95      3.12 o 
  -3  12   5        0.00        1.68      1.85 o 
  -2  12   5     1280.44     1205.02     16.31 o 
  -1  12   5      298.50      276.31      6.22 o 
   0  12   5      579.80      567.22      9.27 o 
   1  12   5     1677.59     1655.65     20.46 o 
   2  12   5     1409.44     1287.35     19.05 o 
   3  12   5        0.19        3.40      2.85 o 
   4  12   5     1095.03     1008.13     20.95 o 
   5  12   5       25.80       27.10      4.74 o 
   6  12   5      210.62      216.29     10.40 o 
  -6  13   5        3.59       11.10      4.83 o 
  -5  13   5       30.68       31.51      3.91 o 
  -4  13   5       44.54       45.23      4.02 o 
  -3  13   5       91.39       97.55      4.89 o 
  -2  13   5        1.97        8.40      2.21 o 
  -1  13   5      527.26      540.04      9.35 o 
   0  13   5      256.55      245.05      7.28 o 
   1  13   5     1967.02     1893.13     27.82 o 
   2  13   5      260.40      258.75      8.85 o 
   3  13   5      106.09       94.71      9.27 o 
   4  13   5       13.93       11.68      4.81 o 
   5  13   5        3.87        9.10      3.95 o 
   6  13   5       33.89       32.75      5.72 o 
  -6  14   5      104.94       99.53      9.36 o 
  -5  14   5       43.02       47.40      5.25 o 
  -4  14   5      153.04      166.84      7.49 o 
  -3  14   5      212.32      217.48      6.94 o 
  -2  14   5      422.56      417.54      8.36 o 
  -1  14   5      178.83      159.04      5.16 o 
   0  14   5        3.60       13.67      2.31 o 
   1  14   5      193.14      231.00      7.00 o 
   2  14   5      137.84      136.99      7.05 o 
   3  14   5      371.19      348.66     10.97 o 
   4  14   5       85.52       86.21      7.46 o 
   5  14   5      266.72      239.96     10.35 o 
  -6  15   5       11.43       17.14      5.27 o 
  -5  15   5       16.44       16.40      4.13 o 
  -4  15   5      132.88      131.65      6.51 o 
  -3  15   5       14.69       19.35      3.13 o 
  -2  15   5      154.82      173.13      5.58 o 
  -1  15   5      647.45      634.89     10.84 o 
   0  15   5     1962.63     1900.93     23.85 o 
   1  15   5     1207.88     1127.32     15.77 o 
   2  15   5       39.33       39.51      4.76 o 
   3  15   5       86.41       90.97      6.70 o 
   4  15   5      153.15      140.47     10.34 o 
   5  15   5       55.08       57.67      6.39 o 
  -5  16   5        3.20        4.43      3.69 o 
  -4  16   5      738.08      699.54     14.33 o 
  -3  16   5      515.87      494.99     11.14 o 
  -2  16   5       21.45       24.99      2.95 o 
  -1  16   5        5.37        4.77      2.07 o 
   0  16   5        6.41       14.98      3.46 o 
   1  16   5      347.10      326.05      9.23 o 
   2  16   5       57.35       54.70      5.44 o 
   3  16   5        3.95       10.00      3.81 o 
   4  16   5        8.39        9.26      6.49 o 
   5  16   5       30.30       26.10      7.01 o 
  -5  17   5      177.47      192.95      9.73 o 
  -4  17   5        2.96        7.27      3.58 o 
  -3  17   5      142.59      158.73      6.71 o 
  -2  17   5       22.42       19.86      3.14 o 
  -1  17   5        5.76        6.90      2.31 o 
   0  17   5       10.08       15.06      2.58 o 
   1  17   5       15.66       20.49      3.94 o 
   2  17   5      752.81      683.94     16.68 o 
   3  17   5       14.86       16.63      4.20 o 
   4  17   5      176.91      155.40     12.94 o 
   5  17   5       21.89       23.62      5.31 o 
  -5  18   5       22.17       20.62      5.70 o 
  -4  18   5       25.44       13.14      4.08 o 
  -3  18   5       34.68       29.20      3.83 o 
  -2  18   5       18.48       31.31      3.61 o 
  -1  18   5      718.34      692.86     12.18 o 
   0  18   5      366.45      331.33      8.81 o 
   1  18   5      166.84      159.18      7.75 o 
   2  18   5       92.37       92.90     10.10 o 
   3  18   5      302.87      308.18     11.21 o 
   4  18   5        1.15        6.74      4.17 o 
  -4  19   5       49.72       40.28      5.43 o 
  -3  19   5      521.76      539.19     13.33 o 
  -2  19   5      155.83      152.47      6.56 o 
  -1  19   5      257.34      264.09      7.35 o 
   0  19   5      225.32      222.06      7.45 o 
   1  19   5      223.41      211.12      8.77 o 
   2  19   5      199.73      194.78      9.47 o 
   3  19   5       58.74       53.71      6.65 o 
   4  19   5        0.39        0.68      3.97 o 
  -4  20   5       73.77       68.53      6.72 o 
  -3  20   5       62.99       63.95      6.04 o 
  -2  20   5        3.54        7.04      2.90 o 
  -1  20   5        4.73        5.97      2.58 o 
   0  20   5      130.84      143.00      7.55 o 
   1  20   5       92.40      102.18      7.10 o 
   2  20   5       64.84       76.67      6.77 o 
   3  20   5      103.65      101.23     15.18 o 
  -4  21   5        0.39       -0.52      3.94 o 
  -3  21   5      168.82      188.32      9.20 o 
  -2  21   5       57.34       45.75      4.69 o 
  -1  21   5       91.00      107.74      6.87 o 
   0  21   5      130.08      162.57      8.18 o 
   1  21   5        0.13       -1.24      3.36 o 
   2  21   5       33.32       39.89      5.50 o 
   3  21   5        2.46        8.57      4.39 o 
  -3  22   5        0.10        4.26      3.74 o 
  -2  22   5       47.79       50.73      5.28 o 
  -1  22   5       65.85       74.21      9.40 o 
   0  22   5        2.20       14.21      3.87 o 
   1  22   5        0.07        5.96      4.51 o 
   2  22   5        0.12        1.32      3.83 o 
  -2  23   5      114.46      111.62     14.67 o 
  -1  23   5       25.05       33.83      5.54 o 
   0  23   5        2.55        5.85      4.16 o 
   1  23   5      312.70      353.87     11.98 o 
   2  23   5      190.26      222.04     10.36 o 
  -1  24   5       55.23       70.43      7.12 o 
   0  24   5        2.37        6.44      4.26 o 
   1  24   5      404.71      431.77     13.45 o 
  -7   0   6      112.58      140.68      9.31 o 
  -6   0   6      267.76      243.29      9.90 o 
  -5   0   6       19.00       20.83      3.56 o 
  -4   0   6      758.13      767.55     16.38 o 
  -3   0   6      709.37      754.86     14.97 o 
  -2   0   6      631.05      691.83     10.46 o 
  -1   0   6       49.55       34.95      3.84 o 
   0   0   6     6137.15     6237.23     91.43 o 
   1   0   6        0.71        2.13      2.14 o 
   2   0   6        0.19       12.61      2.44 o 
   3   0   6      400.92      409.14     10.91 o 
   4   0   6      123.14      141.95      7.45 o 
   5   0   6      461.62      459.73     13.89 o 
   6   0   6      182.65      164.26     27.28 o 
  -7   1   6      235.61      238.00     10.32 o 
  -6   1   6        3.30        4.54      2.23 o 
  -5   1   6       32.86       44.25      3.27 o 
  -4   1   6      182.48      211.62      5.38 o 
  -3   1   6      898.69      993.95     13.04 o 
  -2   1   6     2371.10     2590.54     33.20 o 
  -1   1   6     1604.81     1661.49     21.09 o 
   0   1   6        0.25       16.70      1.78 o 
   1   1   6      455.07      485.01     14.96 o 
   2   1   6       48.56       77.52      5.63 o 
   3   1   6       75.76       88.89      3.91 o 
   4   1   6      102.19      104.18      6.14 o 
   5   1   6      122.84      131.73      5.79 o 
   6   1   6       22.85       25.47      4.85 o 
  -7   2   6      269.27      276.51      9.28 o 
  -6   2   6        0.04       -0.65      1.99 o 
  -5   2   6     1257.19     1266.75     19.93 o 
  -4   2   6      224.11      232.79      6.51 o 
  -3   2   6      913.37      916.58     12.25 o 
  -2   2   6      168.29      155.69      6.29 o 
  -1   2   6     1388.40     1531.14     19.73 o 
   0   2   6      964.58      909.59     12.08 o 
   1   2   6     2183.10     2321.35     26.04 o 
   2   2   6      520.57      437.24      7.37 o 
   3   2   6      680.56      613.52     14.14 o 
   4   2   6      174.62      185.49      9.17 o 
   5   2   6      206.52      206.64     10.02 o 
   6   2   6        0.00       -0.11      3.08 o 
  -7   3   6       72.75       86.59      6.84 o 
  -6   3   6        1.98        1.18      2.08 o 
  -5   3   6      181.50      194.62      5.84 o 
  -4   3   6      719.51      733.40     11.21 o 
  -3   3   6      475.22      490.88      7.80 o 
  -2   3   6      131.77      142.25      5.15 o 
  -1   3   6       32.62       51.95      3.56 o 
   0   3   6       50.60       49.45      4.47 o 
   1   3   6     2363.04     2342.10     26.29 o 
   2   3   6      103.13      101.02      5.40 o 
   3   3   6      379.93      403.51     16.85 o 
   4   3   6      290.16      335.16      9.33 o 
   5   3   6      769.66      700.74     14.09 o 
   6   3   6       85.83       92.28      8.17 o 
  -7   4   6       29.66       32.24      5.45 o 
  -6   4   6        0.10        1.00      2.13 o 
  -5   4   6       67.32       77.23      4.18 o 
  -4   4   6       56.12       55.57      3.20 o 
  -3   4   6      302.65      314.00      5.96 o 
  -2   4   6       79.56       71.92      3.31 o 
  -1   4   6       25.09       45.83      2.24 o 
   0   4   6       28.05      114.16      3.28 o 
   1   4   6     2194.05     2463.75     40.20 o 
   2   4   6      789.52      803.25     11.20 o 
   3   4   6       48.50       55.11      3.26 o 
   4   4   6      290.42      287.90      9.16 o 
   5   4   6       28.77       40.77      4.17 o 
   6   4   6       23.60       40.69      5.22 o 
  -7   5   6       79.71       86.29      6.97 o 
  -6   5   6      153.95      156.69      6.27 o 
  -5   5   6        1.64        6.00      2.12 o 
  -4   5   6      327.78      346.94      7.60 o 
  -3   5   6      470.19      433.86      8.30 o 
  -2   5   6      412.45      410.92      6.66 o 
  -1   5   6      264.09      291.11      5.23 o 
   0   5   6     1281.35     1170.95     14.39 o 
   1   5   6     2236.19     2040.42     23.38 o 
   2   5   6      435.79      416.42      7.41 o 
   3   5   6       51.28       57.07      2.89 o 
   4   5   6      634.16      584.07     13.78 o 
   5   5   6        0.00        7.46      3.70 o 
   6   5   6        0.68        4.52      4.22 o 
  -7   6   6       14.36        9.66      3.83 o 
  -6   6   6        5.44        9.01      2.83 o 
  -5   6   6        8.58       14.03      2.47 o 
  -4   6   6      253.38      256.27      6.15 o 
  -3   6   6      249.69      312.65      6.65 o 
  -2   6   6     2009.85     2002.08     23.13 o 
  -1   6   6        9.43        9.63      1.70 o 
   0   6   6     5434.15     5808.22     61.03 o 
   1   6   6      264.40      301.54      5.73 o 
   2   6   6      168.40      141.09      4.88 o 
   3   6   6        2.46       12.37      2.50 o 
   4   6   6      523.76      527.13     11.19 o 
   5   6   6      208.25      168.69      8.42 o 
   6   6   6        4.84        5.66      4.34 o 
  -7   7   6       93.51       92.58      8.27 o 
  -6   7   6      395.24      409.61     13.89 o 
  -5   7   6       70.28       65.07      3.97 o 
  -4   7   6      908.59      912.68     13.52 o 
  -3   7   6      873.41      850.80     12.18 o 
  -2   7   6     1053.56      986.78     13.07 o 
  -1   7   6     1257.96     1290.83     15.96 o 
   0   7   6      293.76      315.43      5.87 o 
   1   7   6      755.35      733.96     13.88 o 
   2   7   6        0.95        3.67      1.90 o 
   3   7   6      452.08      474.60      9.79 o 
   4   7   6      288.01      251.10      7.59 o 
   5   7   6       62.27       63.75      5.89 o 
   6   7   6       50.33       59.39      6.25 o 
  -7   8   6        5.91        7.19      4.57 o 
  -6   8   6        0.06        7.11      3.31 o 
  -5   8   6      226.06      213.60      6.34 o 
  -4   8   6      105.66      112.86      4.96 o 
  -3   8   6      347.45      365.84      7.18 o 
  -2   8   6      213.93      195.08      4.88 o 
  -1   8   6        0.06        6.58      1.45 o 
   0   8   6      630.70      668.28     11.12 o 
   1   8   6       78.61       63.88      2.87 o 
   2   8   6      566.80      557.09     10.34 o 
   3   8   6      167.48      165.58      6.44 o 
   4   8   6       21.62       38.16      4.63 o 
   5   8   6        3.06        3.96      3.43 o 
   6   8   6       40.70       53.89     10.68 o 
  -7   9   6      165.19      148.19     10.97 o 
  -6   9   6      288.85      301.20     11.19 o 
  -5   9   6      160.24      146.28      6.63 o 
  -4   9   6     1051.70      919.21     15.63 o 
  -3   9   6        0.66        6.58      1.86 o 
  -2   9   6      926.07     1055.40     15.46 o 
  -1   9   6      104.25       90.27      3.42 o 
   0   9   6      325.03      309.16      5.99 o 
   1   9   6       83.03      111.97      4.49 o 
   2   9   6      256.83      216.37      6.33 o 
   3   9   6      291.07      312.59      7.91 o 
   4   9   6       32.19       36.72      4.68 o 
   5   9   6       22.01       13.72      5.00 o 
   6   9   6      378.97      372.40     12.79 o 
  -6  10   6       38.82       42.12      5.07 o 
  -5  10   6       13.43       16.41      3.14 o 
  -4  10   6      135.66      134.18      5.14 o 
  -3  10   6      357.03      350.33      7.38 o 
  -2  10   6        0.37        2.80      1.66 o 
  -1  10   6       17.80       20.02      2.09 o 
   0  10   6       24.68       23.28      2.19 o 
   1  10   6      125.62      117.23      3.86 o 
   2  10   6      299.52      298.15      7.47 o 
   3  10   6       61.91       78.05      5.67 o 
   4  10   6       33.41       36.69      4.72 o 
   5  10   6        3.78        2.18      3.45 o 
   6  10   6       89.84       89.05     13.08 o 
  -6  11   6       58.23       62.95      7.56 o 
  -5  11   6       20.19       26.33      3.50 o 
  -4  11   6      507.64      500.91     10.32 o 
  -3  11   6      175.34      198.34      5.76 o 
  -2  11   6       12.72       19.59      2.43 o 
  -1  11   6      873.98      849.96     12.28 o 
   0  11   6       28.09       21.69      2.21 o 
   1  11   6      144.63      143.91      4.35 o 
   2  11   6       26.74       28.51      3.27 o 
   3  11   6     1287.63     1138.86     21.26 o 
   4  11   6      491.47      452.35     12.86 o 
   5  11   6       15.50       24.56      5.83 o 
   6  11   6      131.46      144.39      9.46 o 
  -6  12   6      111.61      117.74     10.58 o 
  -5  12   6        9.91       10.13      2.93 o 
  -4  12   6       45.03       53.19      4.16 o 
  -3  12   6      567.39      579.25     10.25 o 
  -2  12   6       67.98       77.26      4.92 o 
  -1  12   6      163.53      175.41      7.36 o 
   0  12   6       73.83       83.89      3.76 o 
   1  12   6      309.29      315.42      6.80 o 
   2  12   6       24.17       31.28      3.84 o 
   3  12   6      190.87      190.09      8.14 o 
   4  12   6        0.81        5.46      3.56 o 
   5  12   6       19.89       28.56      4.85 o 
   6  12   6      227.25      253.33     13.08 o 
  -6  13   6       46.40       42.65      7.00 o 
  -5  13   6       27.91       19.25      3.43 o 
  -4  13   6      123.60      115.55      6.00 o 
  -3  13   6      302.52      277.44      6.96 o 
  -2  13   6        0.27        2.01      1.84 o 
  -1  13   6     1374.72     1269.38     17.14 o 
   0  13   6       79.24       74.18      3.81 o 
   1  13   6     1606.92     1521.85     19.54 o 
   2  13   6      133.61      126.02      9.03 o 
   3  13   6      314.21      286.32      9.83 o 
   4  13   6       33.98       33.31      5.06 o 
   5  13   6      297.37      260.37     11.19 o 
  -6  14   6        6.68        5.34      9.47 o 
  -5  14   6      184.53      190.95      8.83 o 
  -4  14   6       96.29       91.35      5.53 o 
  -3  14   6       85.10       84.32      4.46 o 
  -2  14   6      725.97      699.39     11.61 o 
  -1  14   6      648.40      629.03     10.68 o 
   0  14   6      978.42      951.83     14.02 o 
   1  14   6      358.86      342.17      9.14 o 
   2  14   6       84.56       88.26      6.04 o 
   3  14   6        0.15        0.59      3.18 o 
   4  14   6       40.12       48.51      5.60 o 
   5  14   6        4.56        4.91      4.10 o 
  -5  15   6        8.46       17.91      5.03 o 
  -4  15   6      285.33      297.39      8.83 o 
  -3  15   6      109.90      113.27      6.90 o 
  -2  15   6      111.20      108.98      4.88 o 
  -1  15   6        9.84        8.63      2.18 o 
   0  15   6      112.21       99.36      4.63 o 
   1  15   6      252.88      217.53      7.40 o 
   2  15   6       44.35       53.79      5.16 o 
   3  15   6      266.85      266.96     10.02 o 
   4  15   6       81.69       79.16      6.97 o 
   5  15   6       25.18       25.00      6.92 o 
  -5  16   6      389.98      411.65     27.81 o 
  -4  16   6       75.50       68.76      6.93 o 
  -3  16   6       23.62       29.63      3.75 o 
  -2  16   6      170.59      152.73      5.53 o 
  -1  16   6       25.48       20.59      2.79 o 
   0  16   6      175.87      176.13      7.92 o 
   1  16   6        1.20       -1.21      2.76 o 
   2  16   6      423.78      385.77     11.58 o 
   3  16   6      182.31      168.10      8.74 o 
   4  16   6      545.61      535.66     15.28 o 
   5  16   6      261.75      248.26     11.10 o 
  -5  17   6       30.56       28.67      6.03 o 
  -4  17   6      124.47      134.39      6.98 o 
  -3  17   6        7.00        4.45      2.92 o 
  -2  17   6      180.11      175.80      6.02 o 
  -1  17   6      221.42      213.20      6.39 o 
   0  17   6      128.13      127.18      5.70 o 
   1  17   6      130.84      128.61      7.22 o 
   2  17   6      156.22      156.76     10.72 o 
   3  17   6      135.33      119.15      8.18 o 
   4  17   6       42.29       42.63      6.72 o 
  -5  18   6        3.70        3.63      4.82 o 
  -4  18   6        9.55        3.69      3.65 o 
  -3  18   6      214.51      204.00      7.64 o 
  -2  18   6        4.89        5.48      2.56 o 
  -1  18   6       54.36       59.31      4.10 o 
   0  18   6      257.32      260.43      8.28 o 
   1  18   6        3.52        7.04      3.61 o 
   2  18   6       28.37       26.50      4.65 o 
   3  18   6      181.76      183.63     10.66 o 
   4  18   6        0.83       -1.67      5.62 o 
  -4  19   6        5.53       -5.72      3.82 o 
  -3  19   6       31.85       24.92      3.88 o 
  -2  19   6       19.96       20.94      3.43 o 
  -1  19   6       18.14       14.95      3.14 o 
   0  19   6       85.67       87.05      5.53 o 
   1  19   6        0.68        3.42      3.46 o 
   2  19   6       15.65       17.15      4.50 o 
   3  19   6        8.77        4.43      4.68 o 
   4  19   6        3.75        7.51      5.95 o 
  -4  20   6       25.00       28.58      8.36 o 
  -3  20   6       83.00       94.96      6.22 o 
  -2  20   6      232.51      234.03      8.04 o 
  -1  20   6      110.49      130.82      6.07 o 
   0  20   6      637.14      588.11     14.60 o 
   1  20   6       44.52       46.70      5.52 o 
   2  20   6      246.23      255.69     10.35 o 
   3  20   6        1.43        4.52      4.18 o 
  -3  21   6        8.92       10.33      3.94 o 
  -2  21   6        9.61        8.47      3.07 o 
  -1  21   6      399.53      430.06     10.65 o 
   0  21   6        5.96       10.75      3.77 o 
   1  21   6       11.01       10.39      4.15 o 
   2  21   6      138.96      146.17      9.08 o 
   3  21   6        0.38        8.45      4.24 o 
  -3  22   6       12.15       17.99      4.54 o 
  -2  22   6        6.79        9.86      3.65 o 
  -1  22   6        5.22       13.04      4.15 o 
   0  22   6      427.11      404.09     12.48 o 
   1  22   6       34.94       44.38      5.76 o 
   2  22   6      196.66      191.95     13.21 o 
  -2  23   6       27.48       23.72      4.38 o 
  -1  23   6      151.60      162.52      9.39 o 
   0  23   6       92.09       99.46      8.42 o 
   1  23   6       21.24       36.25      5.29 o 
  -7   1   7      242.52      239.58     10.27 o 
  -6   1   7       26.97       27.01      4.88 o 
  -5   1   7       15.32       24.23      2.72 o 
  -4   1   7      451.42      466.02      8.36 o 
  -3   1   7       14.87       17.01      1.73 o 
  -2   1   7     1534.04     1462.12     19.58 o 
  -1   1   7      430.81      432.35      9.89 o 
   0   1   7     3087.30     3025.58     36.71 o 
   1   1   7      511.08      440.58      7.24 o 
   2   1   7      751.96      767.77     11.11 o 
   3   1   7        0.68       16.51      2.28 o 
   4   1   7      179.00      192.01      5.90 o 
   5   1   7      324.69      318.31      9.33 o 
   6   1   7       35.21       59.83      8.87 o 
  -7   2   7       24.54       35.53      5.14 o 
  -6   2   7        1.96        2.94      2.45 o 
  -5   2   7      102.84      107.01      4.69 o 
  -4   2   7     1999.29     1932.99     23.60 o 
  -3   2   7     1303.02     1341.24     16.65 o 
  -2   2   7      196.52      252.02      5.58 o 
  -1   2   7     4298.79     4483.85     57.19 o 
   0   2   7       28.27       53.28      5.80 o 
   1   2   7      478.53      561.05     10.10 o 
   2   2   7       18.68       29.68      2.93 o 
   3   2   7      711.27      715.18     16.80 o 
   4   2   7     1346.06     1272.21     17.84 o 
   5   2   7      133.67      134.51      9.58 o 
   6   2   7       34.67       45.48      9.06 o 
  -7   3   7       67.15       77.05      8.04 o 
  -6   3   7      182.44      180.75      7.15 o 
  -5   3   7        5.46        8.28      2.92 o 
  -4   3   7       17.17       20.20      2.25 o 
  -3   3   7      626.99      673.87      9.77 o 
  -2   3   7       75.23       70.00      3.71 o 
  -1   3   7        0.87       10.17      2.45 o 
   0   3   7       29.62       67.54      2.74 o 
   1   3   7     1268.29     1262.74     17.89 o 
   2   3   7      283.27      327.86      6.38 o 
   3   3   7     1451.43     1346.96     17.81 o 
   4   3   7       94.52      115.45      4.92 o 
   5   3   7      132.48      142.70      6.79 o 
   6   3   7       22.23       33.85      7.08 o 
  -7   4   7      184.65      194.34     11.00 o 
  -6   4   7       94.04       95.54      7.61 o 
  -5   4   7     1281.84     1254.22     17.64 o 
  -4   4   7      609.38      603.26      9.87 o 
  -3   4   7      245.29      213.17      5.37 o 
  -2   4   7     1311.85     1281.22     17.95 o 
  -1   4   7      389.61      399.93      7.66 o 
   0   4   7       55.84       36.62      2.27 o 
   1   4   7      676.84      640.42      9.45 o 
   2   4   7        0.44        6.36      1.54 o 
   3   4   7      702.19      728.55     11.32 o 
   4   4   7     1793.32     1718.17     25.15 o 
   5   4   7       43.35       51.06      6.42 o 
   6   4   7        0.30        3.54      3.56 o 
  -7   5   7       98.86      107.68      9.35 o 
  -6   5   7        4.79        2.51      2.80 o 
  -5   5   7     2361.39     2351.50     28.96 o 
  -4   5   7      824.82      793.45     12.05 o 
  -3   5   7        1.56        3.79      1.45 o 
  -2   5   7     2229.32     2191.67     28.40 o 
  -1   5   7        2.23        3.44      1.14 o 
   0   5   7      257.50      235.68      8.27 o 
   1   5   7        4.13       15.91      1.76 o 
   2   5   7      373.97      418.56      7.44 o 
   3   5   7       23.96       27.69      2.44 o 
   4   5   7      113.94      115.59     11.59 o 
   5   5   7       53.55       59.60      5.75 o 
   6   5   7       45.85       56.87      6.08 o 
  -7   6   7       16.64       13.26      5.99 o 
  -6   6   7        0.12       -2.83      2.48 o 
  -5   6   7      158.12      141.21      5.46 o 
  -4   6   7      299.19      309.54      9.64 o 
  -3   6   7      347.21      312.35      9.48 o 
  -2   6   7        5.12       11.62      1.44 o 
  -1   6   7     1419.24     1473.62     31.31 o 
   0   6   7     1193.36     1126.61     14.37 o 
   1   6   7      255.86      196.36      4.78 o 
   2   6   7       71.08       90.39      3.49 o 
   3   6   7       12.66       13.88      2.60 o 
   4   6   7        4.79       21.58      3.37 o 
   5   6   7       80.49       65.19      6.05 o 
   6   6   7      361.03      342.79     17.00 o 
  -7   7   7       31.02       38.18      5.29 o 
  -6   7   7       74.95       92.81      6.87 o 
  -5   7   7       37.43       39.98      3.99 o 
  -4   7   7      110.02      103.84      4.37 o 
  -3   7   7      230.85      243.00      6.14 o 
  -2   7   7        4.69       13.85      1.73 o 
  -1   7   7      163.27      160.13      7.39 o 
   0   7   7      648.95      656.37      9.67 o 
   1   7   7       11.40       17.11      1.90 o 
   2   7   7        0.07       14.55      2.55 o 
   3   7   7      378.44      369.73      8.77 o 
   4   7   7        4.32       18.36      3.77 o 
   5   7   7        1.37        3.30      3.42 o 
   6   7   7        0.41        7.20      3.98 o 
  -7   8   7        3.18       13.04      4.89 o 
  -6   8   7      501.66      520.56     14.17 o 
  -5   8   7        0.06        2.31      2.69 o 
  -4   8   7      124.69      128.23      4.76 o 
  -3   8   7      180.38      199.46      5.60 o 
  -2   8   7       11.74       14.27      1.85 o 
  -1   8   7      212.43      191.78      4.75 o 
   0   8   7      267.05      240.32      5.34 o 
   1   8   7      338.17      344.78      6.56 o 
   2   8   7      283.64      243.48      8.36 o 
   3   8   7       15.06       25.48      3.16 o 
   4   8   7      399.76      364.21     11.03 o 
   5   8   7       96.52       87.65      6.84 o 
   6   8   7        0.60        3.40      4.80 o 
  -6   9   7        6.34        7.10      4.66 o 
  -5   9   7       21.47       28.66      4.15 o 
  -4   9   7        0.10        2.42      2.21 o 
  -3   9   7      245.97      261.10      6.81 o 
  -2   9   7      441.17      428.98      8.54 o 
  -1   9   7       10.85       16.03      2.01 o 
   0   9   7       11.87       21.97      2.18 o 
   1   9   7       16.92       22.05      2.13 o 
   2   9   7      316.17      286.33     11.03 o 
   3   9   7      810.79      770.05     13.78 o 
   4   9   7       11.95       23.57      4.26 o 
   5   9   7       14.56       18.94      4.50 o 
   6   9   7       12.51       17.61      5.71 o 
  -6  10   7      116.70      119.31      8.89 o 
  -5  10   7      515.85      528.71     13.77 o 
  -4  10   7       11.91        9.59      2.35 o 
  -3  10   7        1.51        2.03      1.81 o 
  -2  10   7      175.67      157.73      4.77 o 
  -1  10   7       51.34       43.95      2.89 o 
   0  10   7      150.58      144.56      4.45 o 
   1  10   7      214.82      246.45      6.77 o 
   2  10   7     1883.10     1624.66     23.11 o 
   3  10   7      464.75      431.32     11.72 o 
   4  10   7      351.45      338.02     11.07 o 
   5  10   7        7.09        5.15      3.88 o 
   6  10   7       60.66       58.53      6.55 o 
  -6  11   7       53.83       75.78      6.57 o 
  -5  11   7       13.34       17.79      3.71 o 
  -4  11   7      163.38      157.71      5.64 o 
  -3  11   7      270.56      285.18      7.33 o 
  -2  11   7      175.63      182.66      9.72 o 
  -1  11   7       93.72      103.64      4.20 o 
   0  11   7        4.40        3.78      1.99 o 
   1  11   7      170.76      163.35      4.82 o 
   2  11   7        6.18       16.14      3.69 o 
   3  11   7      682.58      593.65     18.65 o 
   4  11   7       73.95       55.22      7.54 o 
   5  11   7        5.34        1.91      3.73 o 
  -6  12   7      177.86      203.12     11.30 o 
  -5  12   7       48.06       52.15      5.54 o 
  -4  12   7      812.53      777.68     15.75 o 
  -3  12   7     1558.08     1538.11     20.48 o 
  -2  12   7       19.14       19.96      2.52 o 
  -1  12   7     4776.62     4598.35     50.58 o 
   0  12   7      630.34      606.21     10.11 o 
   1  12   7       46.52       51.61      3.78 o 
   2  12   7      175.46      144.52      7.55 o 
   3  12   7      100.36       99.20      6.62 o 
   4  12   7        0.79       -1.03      3.32 o 
   5  12   7       57.48       66.79      6.52 o 
  -6  13   7        2.36        1.25      4.16 o 
  -5  13   7        9.10        9.09      3.49 o 
  -4  13   7       57.75       53.92      4.38 o 
  -3  13   7       97.44       94.61      6.84 o 
  -2  13   7       72.15       67.96      4.21 o 
  -1  13   7       30.40       48.92      5.06 o 
   0  13   7      159.15      158.74      5.16 o 
   1  13   7      655.30      640.94     10.59 o 
   2  13   7        0.73        4.18      3.38 o 
   3  13   7        6.85        7.97      3.42 o 
   4  13   7       16.40       12.93      4.27 o 
   5  13   7       89.32       92.64     10.19 o 
  -6  14   7      178.30      189.73     11.96 o 
  -5  14   7      165.36      178.43      8.76 o 
  -4  14   7        3.21        6.71      3.14 o 
  -3  14   7      284.67      304.56      7.46 o 
  -2  14   7      222.62      204.95      6.00 o 
  -1  14   7      314.36      324.65      7.31 o 
   0  14   7      662.36      654.44     10.99 o 
   1  14   7     1003.58      933.42     15.76 o 
   2  14   7        6.07        5.21      3.06 o 
   3  14   7        3.79       12.99      3.81 o 
   4  14   7      161.59      152.17      9.12 o 
   5  14   7        9.69       21.23      4.89 o 
  -5  15   7      481.28      451.67     20.91 o 
  -4  15   7      166.82      174.97      8.47 o 
  -3  15   7       32.63       31.50      4.86 o 
  -2  15   7      475.85      453.90      9.20 o 
  -1  15   7       20.50       20.45      2.66 o 
   0  15   7     1416.01     1352.86     18.58 o 
   1  15   7      664.67      586.75     11.90 o 
   2  15   7       36.67       33.88      4.48 o 
   3  15   7      237.93      210.03      9.29 o 
   4  15   7       59.18       63.10      6.56 o 
   5  15   7      122.65      126.18      8.94 o 
  -5  16   7       22.38       30.00      5.98 o 
  -4  16   7       37.72       46.56      5.21 o 
  -3  16   7        2.42        2.09      2.56 o 
  -2  16   7       41.98       40.13      3.51 o 
  -1  16   7      433.93      444.81      9.10 o 
   0  16   7      378.03      358.57      8.10 o 
   1  16   7       53.78       57.83      5.32 o 
   2  16   7      175.33      192.43      8.53 o 
   3  16   7      351.21      368.36     17.33 o 
   4  16   7      335.53      319.84     11.92 o 
  -5  17   7        0.05        4.40      4.59 o 
  -4  17   7        6.53       15.41      3.84 o 
  -3  17   7       12.22       14.93      3.18 o 
  -2  17   7      336.79      321.41      8.00 o 
  -1  17   7      116.89      119.23      5.22 o 
   0  17   7       58.82       61.10      4.11 o 
   1  17   7       49.99       49.48      5.21 o 
   2  17   7      366.38      337.55     11.65 o 
   3  17   7      144.53      135.16      8.68 o 
   4  17   7      243.36      255.60     10.96 o 
  -4  18   7       28.70       29.35      4.75 o 
  -3  18   7       12.51       16.38      3.30 o 
  -2  18   7       36.24       36.95      3.89 o 
  -1  18   7       87.25       94.93      5.04 o 
   0  18   7      211.63      200.41      7.23 o 
   1  18   7       64.56       65.47      5.95 o 
   2  18   7        2.58        4.02      3.67 o 
   3  18   7        1.20        4.07      4.04 o 
   4  18   7        0.29        4.94      4.23 o 
  -4  19   7      204.03      203.30     11.50 o 
  -3  19   7       51.54       58.49      5.06 o 
  -2  19   7      325.58      357.01      9.65 o 
  -1  19   7       97.70       89.61      5.05 o 
   0  19   7      255.47      256.35      9.50 o 
   1  19   7       32.80       39.34      5.05 o 
   2  19   7        1.39        2.63      3.72 o 
   3  19   7       92.74       98.22      7.87 o 
  -4  20   7       60.81       67.75      8.33 o 
  -3  20   7       41.43       39.22      5.88 o 
  -2  20   7        2.95       -0.32      2.73 o 
  -1  20   7       36.62       47.38      4.11 o 
   0  20   7       34.03       34.43      4.84 o 
   1  20   7       14.96       23.78      4.71 o 
   2  20   7       76.79       76.50      7.08 o 
   3  20   7        0.19        4.62      4.35 o 
  -3  21   7      616.35      639.77     18.77 o 
  -2  21   7       92.38       90.48      6.03 o 
  -1  21   7      155.18      181.11      9.05 o 
   0  21   7      138.67      126.37      8.02 o 
   1  21   7      138.14      136.55      8.67 o 
   2  21   7        3.29        0.47      3.97 o 
  -2  22   7       36.58       58.27      5.67 o 
  -1  22   7        1.19        8.44      3.90 o 
   0  22   7       18.32       31.78      5.02 o 
   1  22   7       37.48       39.15      5.72 o 
   2  22   7      104.96      105.04      8.09 o 
  -1  23   7        5.72       20.42      5.83 o 
   0  23   7        6.71        5.62      3.88 o 
   1  23   7       11.25       21.65      5.16 o 
  -7   0   8      163.77      187.52     14.63 o 
  -6   0   8      249.79      263.35     14.27 o 
  -5   0   8        4.06       12.18      3.20 o 
  -4   0   8      408.72      386.62     10.39 o 
  -3   0   8      134.45      129.14      4.83 o 
  -2   0   8      861.65      889.02     22.91 o 
  -1   0   8        7.45        8.10      3.07 o 
   0   0   8       24.36       19.37      2.32 o 
   1   0   8        3.61       29.29      3.04 o 
   2   0   8        2.23        3.16      2.39 o 
   3   0   8      924.65      938.24     19.89 o 
   4   0   8        0.03        4.29      3.23 o 
   5   0   8      543.00      530.16     20.18 o 
   6   0   8       45.08       60.17     12.13 o 
  -7   1   8        0.05       -1.37      3.56 o 
  -6   1   8      122.17      123.43      7.82 o 
  -5   1   8      167.97      161.32      6.28 o 
  -4   1   8       16.11       18.49      2.82 o 
  -3   1   8      108.33      108.95      4.18 o 
  -2   1   8       25.97       27.15      5.12 o 
  -1   1   8      110.44      137.28      5.22 o 
   0   1   8       58.56       64.65      2.61 o 
   1   1   8       90.93       91.54      4.91 o 
   2   1   8       32.43       49.14      2.98 o 
   3   1   8      208.85      225.15      8.06 o 
   4   1   8       38.73       31.68      3.11 o 
   5   1   8      611.61      640.15     31.10 o 
   6   1   8      157.29      168.62     17.69 o 
  -7   2   8       90.47       98.15      7.79 o 
  -6   2   8       10.98        9.93      3.65 o 
  -5   2   8      309.36      305.99      9.38 o 
  -4   2   8     2675.16     2639.43     30.78 o 
  -3   2   8       66.30       61.40      3.84 o 
  -2   2   8     1433.07     1403.97     19.28 o 
  -1   2   8      330.78      334.99      6.83 o 
   0   2   8      181.66      208.80      6.06 o 
   1   2   8      940.41      820.36     11.47 o 
   2   2   8       48.82       42.94      2.84 o 
   3   2   8     2631.92     2417.71     29.02 o 
   4   2   8      954.38      922.57     14.39 o 
   5   2   8       99.12       86.06      5.67 o 
   6   2   8       99.96      131.23     13.61 o 
  -7   3   8        0.01       -0.16      3.56 o 
  -6   3   8        5.69        3.53      3.22 o 
  -5   3   8       23.96       26.20      3.38 o 
  -4   3   8       41.70       54.16      3.09 o 
  -3   3   8       34.52       34.83      3.33 o 
  -2   3   8       69.20       70.88      3.29 o 
  -1   3   8      930.89     1023.92     14.98 o 
   0   3   8      451.93      543.30      8.26 o 
   1   3   8      116.12      158.94      6.58 o 
   2   3   8       93.49      101.06      3.87 o 
   3   3   8       88.73       94.81      6.95 o 
   4   3   8       22.85       29.46      3.61 o 
   5   3   8      207.49      214.54      8.06 o 
   6   3   8        3.70        6.47      5.60 o 
  -7   4   8        6.94        8.21      4.64 o 
  -6   4   8      114.73      124.16      7.95 o 
  -5   4   8        2.85        5.57      2.59 o 
  -4   4   8      154.51      147.11      4.69 o 
  -3   4   8       67.17       79.47      4.11 o 
  -2   4   8      127.80      113.34      5.85 o 
  -1   4   8       22.25       21.92      2.23 o 
   0   4   8        0.06       33.59      2.98 o 
   1   4   8     1115.82     1086.10     14.32 o 
   2   4   8       29.23       36.98      3.44 o 
   3   4   8       27.24       36.84      2.90 o 
   4   4   8        9.95       17.51      3.95 o 
   5   4   8      246.86      258.56     13.81 o 
   6   4   8        2.41       14.80      4.83 o 
  -7   5   8       14.10       25.54      5.72 o 
  -6   5   8      275.91      265.30      8.79 o 
  -5   5   8      617.12      581.88     12.35 o 
  -4   5   8        2.66       -0.84      1.97 o 
  -3   5   8     1710.01     1613.30     22.90 o 
  -2   5   8       92.50       89.37      4.08 o 
  -1   5   8     1585.94     1773.02     23.75 o 
   0   5   8     3142.02     3139.68     34.81 o 
   1   5   8       70.19       64.72      3.14 o 
   2   5   8      338.82      324.14      6.70 o 
   3   5   8        0.73        4.71      1.80 o 
   4   5   8       89.93       72.69      5.31 o 
   5   5   8        2.41       11.75      3.82 o 
   6   5   8       59.95       53.43      6.02 o 
  -7   6   8      107.97      113.29      9.83 o 
  -6   6   8       11.69       16.07      3.55 o 
  -5   6   8       13.28       16.45      3.70 o 
  -4   6   8       60.74       55.48      4.11 o 
  -3   6   8      240.25      234.27      8.28 o 
  -2   6   8        8.33        7.74      1.97 o 
  -1   6   8      758.28      791.98     11.05 o 
   0   6   8      320.80      323.47     13.51 o 
   1   6   8        2.94        8.45      1.74 o 
   2   6   8       27.05       29.28      2.70 o 
   3   6   8       49.59       61.75      4.34 o 
   4   6   8       59.48       55.00      5.17 o 
   5   6   8      257.09      233.75      9.63 o 
   6   6   8      166.17      177.03      9.76 o 
  -7   7   8       20.49       34.32      7.65 o 
  -6   7   8       97.33      114.46      7.55 o 
  -5   7   8        0.53       -3.27      2.18 o 
  -4   7   8        0.43        2.15      2.20 o 
  -3   7   8      398.92      402.97      7.49 o 
  -2   7   8      862.96      831.80     11.66 o 
  -1   7   8       44.16       66.77      3.08 o 
   0   7   8        8.71       13.64      1.92 o 
   1   7   8      309.35      323.63      7.37 o 
   2   7   8       38.29       48.36      2.94 o 
   3   7   8      144.01      105.49      5.50 o 
   4   7   8       21.02       36.43      5.94 o 
   5   7   8       75.27       75.91      6.57 o 
   6   7   8       29.61       29.65      5.26 o 
  -6   8   8       14.27       14.19      3.83 o 
  -5   8   8       12.70       12.76      3.17 o 
  -4   8   8      442.90      429.35     10.11 o 
  -3   8   8      257.80      238.06      5.76 o 
  -2   8   8       33.48       37.29      3.19 o 
  -1   8   8      141.26      122.59      5.81 o 
   0   8   8      777.45      776.83     11.41 o 
   1   8   8      320.86      302.87      9.58 o 
   2   8   8      366.38      380.55     11.96 o 
   3   8   8      686.07      553.10     11.39 o 
   4   8   8       23.92       30.92      4.56 o 
   5   8   8      213.84      203.53      9.28 o 
   6   8   8        6.00        3.49      3.86 o 
  -6   9   8        0.22       -0.83      3.01 o 
  -5   9   8      499.54      503.45     11.82 o 
  -4   9   8      110.54      108.24      5.58 o 
  -3   9   8      188.84      210.58      5.58 o 
  -2   9   8       18.51       13.51      1.97 o 
  -1   9   8      499.18      505.77      8.67 o 
   0   9   8      458.55      460.20     10.36 o 
   1   9   8      112.92       98.82      4.88 o 
   2   9   8     1002.62      901.05     15.19 o 
   3   9   8       10.51       30.68      3.46 o 
   4   9   8      307.58      292.41     10.23 o 
   5   9   8        3.53       11.45      4.16 o 
  -6  10   8      165.07      159.52     13.30 o 
  -5  10   8       20.02       17.31      3.67 o 
  -4  10   8        1.62        1.14      2.33 o 
  -3  10   8        7.97        9.62      2.04 o 
  -2  10   8      382.63      375.67      7.45 o 
  -1  10   8       32.97       34.05      2.71 o 
   0  10   8       67.02       82.92      4.89 o 
   1  10   8        0.02        2.73      1.78 o 
   2  10   8      161.16      137.74     12.13 o 
   3  10   8      418.98      361.43     10.83 o 
   4  10   8        7.74       11.02      3.89 o 
   5  10   8       68.74       76.61      6.93 o 
  -6  11   8       47.47       50.40      5.66 o 
  -5  11   8      406.81      450.25     12.89 o 
  -4  11   8        3.10        2.04      2.46 o 
  -3  11   8       61.48       76.60      4.02 o 
  -2  11   8       11.11       22.73      2.51 o 
  -1  11   8     2330.72     2130.10     25.87 o 
   0  11   8      667.63      630.38     10.38 o 
   1  11   8       18.95       22.76      3.10 o 
   2  11   8      313.01      256.20      7.63 o 
   3  11   8        1.66        5.99      3.21 o 
   4  11   8      110.83      113.19      7.69 o 
   5  11   8        3.90        0.78      5.06 o 
  -6  12   8        9.50        7.87      3.69 o 
  -5  12   8        8.98        6.22      3.64 o 
  -4  12   8        0.46       -0.06      2.37 o 
  -3  12   8        0.00        1.15      2.04 o 
  -2  12   8      219.65      211.95      5.88 o 
  -1  12   8      549.72      502.30     16.69 o 
   0  12   8       20.99       32.25      2.84 o 
   1  12   8      676.11      629.00     10.53 o 
   2  12   8      186.31      166.68      7.69 o 
   3  12   8       10.44       10.46      3.57 o 
   4  12   8       51.34       50.62      5.68 o 
   5  12   8        6.86        7.41      4.31 o 
  -6  13   8       59.95       63.57      7.58 o 
  -5  13   8       18.26       18.08      4.04 o 
  -4  13   8        8.24        7.29      3.41 o 
  -3  13   8       45.22       51.87      3.95 o 
  -2  13   8      482.79      479.34      9.23 o 
  -1  13   8       71.33       73.41      4.49 o 
   0  13   8       37.06       40.90      3.26 o 
   1  13   8      246.26      257.32      7.61 o 
   2  13   8        5.22        3.38      3.04 o 
   3  13   8       80.51       79.28      6.39 o 
   4  13   8      217.10      235.67      9.94 o 
   5  13   8      116.71      134.46      9.16 o 
  -5  14   8       67.53       59.36      5.95 o 
  -4  14   8       53.72       59.61      5.55 o 
  -3  14   8       58.72       52.52      4.54 o 
  -2  14   8       60.30       60.06      3.91 o 
  -1  14   8      235.28      214.15      6.18 o 
   0  14   8       25.82       27.46      2.94 o 
   1  14   8      117.98      118.72      5.85 o 
   2  14   8       74.68       72.70      5.97 o 
   3  14   8        0.64        5.39      3.69 o 
   4  14   8        2.58        5.77      4.55 o 
   5  14   8        4.30        9.06      4.47 o 
  -5  15   8       23.83       30.51      4.88 o 
  -4  15   8       34.32       26.06      5.35 o 
  -3  15   8      236.01      236.51      8.20 o 
  -2  15   8       85.85       84.24      5.10 o 
  -1  15   8      343.36      345.96      9.22 o 
   0  15   8      809.34      747.33     12.45 o 
   1  15   8       68.46       63.79      5.35 o 
   2  15   8      345.62      335.45     10.88 o 
   3  15   8      197.14      214.82     11.48 o 
   4  15   8        0.85        0.11      4.45 o 
  -5  16   8        2.64        5.64      4.31 o 
  -4  16   8      129.12      146.79      8.63 o 
  -3  16   8      127.21      125.23      7.51 o 
  -2  16   8      331.64      330.47      8.03 o 
  -1  16   8      273.84      270.38      8.75 o 
   0  16   8      369.36      364.41      8.35 o 
   1  16   8      281.68      254.32      9.44 o 
   2  16   8       37.71       45.72      5.35 o 
   3  16   8      126.31      121.82      8.19 o 
   4  16   8        6.60        3.84      4.25 o 
  -5  17   8      131.40      148.68     11.90 o 
  -4  17   8       21.65       17.62      4.09 o 
  -3  17   8      476.14      467.45     13.04 o 
  -2  17   8      263.17      269.28      7.44 o 
  -1  17   8      106.38      108.11      5.36 o 
   0  17   8       20.29       18.52      4.42 o 
   1  17   8      192.38      186.38     11.91 o 
   2  17   8       63.77       82.25      6.73 o 
   3  17   8      183.34      198.74      9.63 o 
   4  17   8        8.39       11.82      4.79 o 
  -4  18   8      192.97      199.40      9.40 o 
  -3  18   8        0.05        5.24      3.33 o 
  -2  18   8      362.01      382.94      9.06 o 
  -1  18   8      152.31      150.90      6.57 o 
   0  18   8        5.16        9.34      3.13 o 
   1  18   8       44.21       46.43      5.47 o 
   2  18   8       12.38       16.00      4.28 o 
   3  18   8       80.34       87.59     11.09 o 
  -4  19   8       17.26        9.70      4.51 o 
  -3  19   8        2.10        4.44      3.41 o 
  -2  19   8        4.72        9.95      3.06 o 
  -1  19   8       74.17       64.94      4.56 o 
   0  19   8       62.70       57.76      5.68 o 
   1  19   8       44.75       42.61      5.38 o 
   2  19   8       32.43       33.84      5.41 o 
   3  19   8       56.64       71.51      7.21 o 
  -3  20   8        9.94       12.30      4.18 o 
  -2  20   8       84.59       89.89      6.96 o 
  -1  20   8       98.89       98.12      6.10 o 
   0  20   8       36.45       36.31      5.92 o 
   1  20   8       24.23       24.12      4.89 o 
   2  20   8        3.15       14.92      4.69 o 
  -3  21   8        1.22       -0.69      3.78 o 
  -2  21   8      180.84      210.27     11.58 o 
  -1  21   8       46.71       58.40      5.76 o 
   0  21   8       10.39       18.57      4.44 o 
   1  21   8        3.10       -2.05      3.71 o 
   2  21   8       54.59       65.99      7.64 o 
  -2  22   8      396.36      443.50     13.51 o 
  -1  22   8       73.37       78.66     10.42 o 
   0  22   8        3.89        7.58      3.97 o 
   1  22   8      780.88      806.43     19.35 o 
  -7   1   9      368.08      374.47     13.11 o 
  -6   1   9      333.41      342.86     11.70 o 
  -5   1   9      111.93      101.69      6.89 o 
  -4   1   9       51.23       54.31      3.69 o 
  -3   1   9      181.41      186.30      5.35 o 
  -2   1   9        4.69       12.57      3.24 o 
  -1   1   9      145.25      144.57      4.51 o 
   0   1   9      169.95      164.98      4.14 o 
   1   1   9      495.22      488.96      8.31 o 
   2   1   9        1.13        2.70      1.68 o 
   3   1   9      162.16      169.47      5.44 o 
   4   1   9      190.64      222.79      7.68 o 
   5   1   9        0.09        2.18      3.40 o 
   6   1   9      186.60      214.58     15.51 o 
  -7   2   9       83.06       81.01      7.29 o 
  -6   2   9       11.66       11.30      3.77 o 
  -5   2   9       70.60       69.13      5.85 o 
  -4   2   9      128.82       99.74      6.55 o 
  -3   2   9        1.38        0.00      1.52 o 
  -2   2   9      745.76      705.77     11.55 o 
  -1   2   9      392.18      392.77      7.81 o 
   0   2   9      403.77      405.24      6.95 o 
   1   2   9      161.90      155.76      9.91 o 
   2   2   9      240.44      211.91      5.59 o 
   3   2   9      334.80      290.62     14.53 o 
   4   2   9       21.05       31.16      4.98 o 
   5   2   9       13.60       15.21      3.48 o 
   6   2   9      357.00      336.31     20.98 o 
  -7   3   9      120.89      106.69      8.25 o 
  -6   3   9        6.03        0.35      3.26 o 
  -5   3   9      353.37      325.98     10.85 o 
  -4   3   9      547.66      563.57     11.23 o 
  -3   3   9       41.82       42.00      3.07 o 
  -2   3   9     1321.20     1325.12     18.90 o 
  -1   3   9      133.88      140.11      6.24 o 
   0   3   9      375.65      354.01      6.50 o 
   1   3   9     1558.18     1429.28     18.11 o 
   2   3   9      914.95      902.73     17.47 o 
   3   3   9        8.92       10.60      2.22 o 
   4   3   9       10.92       15.96      3.22 o 
   5   3   9       11.40       14.30      3.54 o 
   6   3   9       10.26       17.85      5.47 o 
  -7   4   9        6.78        4.32      4.49 o 
  -6   4   9      162.52      156.36      8.84 o 
  -5   4   9     1148.47     1111.18     22.20 o 
  -4   4   9       51.16       51.10      3.88 o 
  -3   4   9      156.49      157.15      5.43 o 
  -2   4   9      129.45      122.44      4.52 o 
  -1   4   9      176.54      195.23      5.69 o 
   0   4   9       14.10       27.10      2.23 o 
   1   4   9      829.53      810.30     18.92 o 
   2   4   9      277.87      263.81      6.29 o 
   3   4   9        2.30        7.61      2.08 o 
   4   4   9        1.88        6.25      2.90 o 
   5   4   9       10.61       17.67      4.20 o 
   6   4   9       51.46       41.00      6.79 o 
  -7   5   9      152.96      151.44     13.19 o 
  -6   5   9      760.48      715.08     17.64 o 
  -5   5   9      277.15      283.53      8.59 o 
  -4   5   9      118.40      106.48      5.32 o 
  -3   5   9      878.93      800.70     13.75 o 
  -2   5   9        2.17        5.67      1.89 o 
  -1   5   9      781.46      703.70     12.02 o 
   0   5   9       74.67       85.81      3.54 o 
   1   5   9      104.31       99.80      3.92 o 
   2   5   9      187.24      230.34     10.58 o 
   3   5   9      184.33      191.29      8.76 o 
   4   5   9      371.01      337.37      9.41 o 
   5   5   9        3.01       11.04      3.75 o 
   6   5   9        2.68        8.88      4.89 o 
  -6   6   9        0.13        2.95      3.73 o 
  -5   6   9       50.85       43.73      4.24 o 
  -4   6   9       54.77       60.36      4.30 o 
  -3   6   9       86.45       97.36      4.84 o 
  -2   6   9       35.48       45.81      3.36 o 
  -1   6   9      256.99      300.90     11.11 o 
   0   6   9      612.94      576.89      9.30 o 
   1   6   9      416.81      405.96      7.71 o 
   2   6   9        8.34        8.95      2.03 o 
   3   6   9      141.77      147.25      6.10 o 
   4   6   9       40.16       36.13      4.10 o 
   5   6   9       52.95       80.73      6.80 o 
   6   6   9      112.78      123.88      8.47 o 
  -6   7   9       16.67       12.18      4.74 o 
  -5   7   9       15.17       12.70      3.13 o 
  -4   7   9      481.92      430.03     10.16 o 
  -3   7   9        3.37        9.14      2.36 o 
  -2   7   9      155.18      165.69      5.76 o 
  -1   7   9      562.91      519.41     14.60 o 
   0   7   9       62.05       67.10      4.49 o 
   1   7   9       16.00       17.97      2.26 o 
   2   7   9       34.14       33.91      3.36 o 
   3   7   9      103.09      142.31      6.18 o 
   4   7   9       77.01       60.83      5.53 o 
   5   7   9       15.26       21.22      4.49 o 
  -6   8   9        1.75       -3.15      3.67 o 
  -5   8   9      244.42      255.15     10.02 o 
  -4   8   9       96.50      109.25      7.05 o 
  -3   8   9      117.43      124.31      5.46 o 
  -2   8   9     1746.69     1726.69     21.24 o 
  -1   8   9        0.26        9.50      1.87 o 
   0   8   9      149.31      145.63      4.69 o 
   1   8   9        8.55        9.28      2.07 o 
   2   8   9      570.85      498.40     10.60 o 
   3   8   9      103.40       96.84      6.60 o 
   4   8   9        0.01        0.01      2.94 o 
   5   8   9      174.51      179.67      9.30 o 
  -6   9   9       19.77       20.02      5.41 o 
  -5   9   9        7.86        9.92      3.14 o 
  -4   9   9       25.60       25.49      3.42 o 
  -3   9   9      579.67      574.90     11.76 o 
  -2   9   9       20.46       28.78      3.17 o 
  -1   9   9       17.86       18.81      3.25 o 
   0   9   9       12.74       13.27      2.19 o 
   1   9   9        4.23        4.62      1.96 o 
   2   9   9      124.08      135.58     10.78 o 
   3   9   9      344.39      317.99     11.17 o 
   4   9   9      147.89      132.62      7.97 o 
   5   9   9        0.88        6.04      4.09 o 
  -6  10   9       12.05       14.11      4.95 o 
  -5  10   9      282.70      301.71     10.42 o 
  -4  10   9       20.01       20.11      3.35 o 
  -3  10   9      439.94      448.94     10.32 o 
  -2  10   9       84.29       77.23      3.75 o 
  -1  10   9      201.05      171.78      5.24 o 
   0  10   9      335.10      341.83      7.30 o 
   1  10   9      150.24      138.77      4.83 o 
   2  10   9        2.48        9.35      2.80 o 
   3  10   9        6.00        2.82      3.05 o 
   4  10   9       54.86       51.97      6.75 o 
   5  10   9       26.65       41.19      5.89 o 
  -6  11   9       16.97        5.96      5.64 o 
  -5  11   9        6.28       12.80      3.63 o 
  -4  11   9      473.85      446.08     10.92 o 
  -3  11   9      287.32      263.69      7.97 o 
  -2  11   9      907.83      940.77     13.95 o 
  -1  11   9      257.90      237.17      6.21 o 
   0  11   9        8.05       13.28      2.65 o 
   1  11   9        4.74        8.07      2.13 o 
   2  11   9      117.80      103.19      7.30 o 
   3  11   9       38.38       43.12      4.92 o 
   4  11   9       29.10       35.67      6.65 o 
   5  11   9       20.25       16.26      4.77 o 
  -6  12   9       85.01       82.46      8.56 o 
  -5  12   9      275.46      267.62     11.57 o 
  -4  12   9        0.26        0.34      2.45 o 
  -3  12   9      354.81      363.04      9.54 o 
  -2  12   9      627.78      613.35     10.68 o 
  -1  12   9      142.65      139.07      5.06 o 
   0  12   9      930.47      859.37     13.22 o 
   1  12   9       59.08       63.44      4.49 o 
   2  12   9      160.90      133.97      7.91 o 
   3  12   9      338.27      290.88     11.23 o 
   4  12   9      107.10      121.80      8.09 o 
   5  12   9       34.38       41.57      6.09 o 
  -5  13   9       95.05      102.32      7.40 o 
  -4  13   9       11.64        9.13      3.33 o 
  -3  13   9       24.86       30.09      3.68 o 
  -2  13   9      856.56      848.38     13.43 o 
  -1  13   9      170.55      172.72      5.61 o 
   0  13   9      393.01      349.61     15.69 o 
   1  13   9       50.54       42.75      4.06 o 
   2  13   9       31.04       30.63      4.33 o 
   3  13   9      120.82       96.50      7.04 o 
   4  13   9       97.06       93.69      7.44 o 
   5  13   9        3.29       -2.69      4.10 o 
  -5  14   9       52.36       51.24      5.66 o 
  -4  14   9       10.77        7.91      3.35 o 
  -3  14   9        5.82        5.94      3.05 o 
  -2  14   9      387.59      391.60      9.26 o 
  -1  14   9      339.25      324.11      8.67 o 
   0  14   9        2.00        4.25      2.65 o 
   1  14   9      210.37      190.64      7.10 o 
   2  14   9      192.55      181.70      8.26 o 
   3  14   9       57.86       58.74      6.01 o 
   4  14   9      364.49      371.24     13.81 o 
  -5  15   9      222.62      215.77      9.70 o 
  -4  15   9       74.30       84.97      6.66 o 
  -3  15   9        0.32        5.69      2.72 o 
  -2  15   9      531.82      511.60     14.32 o 
  -1  15   9      966.40      950.78     14.91 o 
   0  15   9      276.88      250.47      6.92 o 
   1  15   9       36.92       32.43      3.97 o 
   2  15   9       20.39       16.88      4.11 o 
   3  15   9       70.57       70.17      6.55 o 
   4  15   9      120.84      135.38      9.10 o 
  -5  16   9       45.24       50.36      5.86 o 
  -4  16   9        4.06        5.44      3.92 o 
  -3  16   9       53.78       54.32      5.48 o 
  -2  16   9      505.96      501.06     12.39 o 
  -1  16   9      407.86      434.29     12.59 o 
   0  16   9      349.43      336.22      9.19 o 
   1  16   9        0.66       11.64      3.73 o 
   2  16   9      234.89      237.03      9.65 o 
   3  16   9      359.01      348.60     12.16 o 
   4  16   9        4.84        3.26      4.26 o 
  -4  17   9      156.39      166.79      8.93 o 
  -3  17   9        7.10       12.71      3.73 o 
  -2  17   9       12.03       14.42      3.44 o 
  -1  17   9        7.54       11.48      2.76 o 
   0  17   9        0.03        1.48      2.76 o 
   1  17   9       81.21       83.37      6.61 o 
   2  17   9       89.76       86.92      7.03 o 
   3  17   9       10.02       15.69      4.79 o 
  -4  18   9       30.41       35.88      5.24 o 
  -3  18   9        0.04        0.00      3.13 o 
  -2  18   9      131.90      155.08      7.33 o 
  -1  18   9       52.65       61.94      4.36 o 
   0  18   9       29.34       29.25      4.00 o 
   1  18   9       15.86       16.07      4.19 o 
   2  18   9       12.01        4.98      3.93 o 
   3  18   9      292.67      340.17     14.04 o 
  -3  19   9      201.19      231.30      9.85 o 
  -2  19   9        2.47        9.28      3.73 o 
  -1  19   9      355.86      354.75     10.01 o 
   0  19   9       91.40       93.06     10.32 o 
   1  19   9      208.16      198.78      9.43 o 
   2  19   9        3.97        6.49      4.22 o 
   3  19   9      136.12      118.73      8.75 o 
  -3  20   9       54.10       56.18      6.17 o 
  -2  20   9       92.98       92.31      7.20 o 
  -1  20   9       25.51       24.74      4.67 o 
   0  20   9       92.26      109.81      8.05 o 
   1  20   9        2.57        7.19      4.10 o 
   2  20   9      151.75      184.24      9.91 o 
  -2  21   9      217.82      242.40     10.11 o 
  -1  21   9      190.89      204.98     13.30 o 
   0  21   9        4.42        6.61      3.92 o 
   1  21   9      266.76      281.53     11.26 o 
  -1  22   9        6.32        5.86      5.38 o 
   0  22   9       24.40       30.11      5.15 o 
  -6   0  10       44.56       50.82      8.56 o 
  -5   0  10       51.02       58.80      7.95 o 
  -4   0  10       68.74       75.51      8.24 o 
  -3   0  10      128.22      137.62     15.79 o 
  -2   0  10       64.90       72.99      7.47 o 
  -1   0  10     1536.32     1499.88     25.74 o 
   0   0  10       13.24        5.58      2.18 o 
   1   0  10        1.50        2.07      2.48 o 
   2   0  10        1.04       10.32      3.32 o 
   3   0  10      586.71      542.55     17.45 o 
   4   0  10        1.33        6.24      4.24 o 
   5   0  10      232.54      230.53     13.97 o 
   6   0  10        8.35       30.12     10.17 o 
  -6   1  10        7.15        2.62      3.50 o 
  -5   1  10       32.73       29.82      4.83 o 
  -4   1  10       45.86       47.22      4.93 o 
  -3   1  10        0.38        8.06      3.01 o 
  -2   1  10      164.47      183.95      8.72 o 
  -1   1  10      875.24      814.27     13.14 o 
   0   1  10      386.70      411.81      7.27 o 
   1   1  10     1174.13     1115.63     15.19 o 
   2   1  10     2509.29     2330.35     28.16 o 
   3   1  10      698.83      736.51     12.21 o 
   4   1  10      193.44      209.10     12.76 o 
   5   1  10      215.40      214.39     13.62 o 
   6   1  10      249.70      262.69     26.12 o 
  -6   2  10      220.75      229.88     10.17 o 
  -5   2  10       27.40       34.26      4.73 o 
  -4   2  10       41.81       41.39      4.68 o 
  -3   2  10      364.33      332.39     10.05 o 
  -2   2  10      510.01      543.92     18.38 o 
  -1   2  10      508.37      502.72      9.55 o 
   0   2  10     1485.01     1395.24     17.57 o 
   1   2  10      706.02      667.09     10.58 o 
   2   2  10      886.45      827.69     12.74 o 
   3   2  10        2.86        5.90      2.21 o 
   4   2  10      145.86      174.34      7.09 o 
   5   2  10      144.40      135.80      8.48 o 
  -6   3  10       59.94       59.00      6.25 o 
  -5   3  10      213.55      196.01      9.05 o 
  -4   3  10       53.83       56.15      5.30 o 
  -3   3  10       40.84       28.74      2.75 o 
  -2   3  10      146.19      149.77      4.81 o 
  -1   3  10        9.07       17.89      2.80 o 
   0   3  10      137.27      155.90      5.33 o 
   1   3  10      329.89      337.38     18.85 o 
   2   3  10       89.70       71.90      5.96 o 
   3   3  10      661.42      617.59     10.92 o 
   4   3  10       30.63       32.71      6.01 o 
   5   3  10        1.66        8.40      3.71 o 
  -6   4  10       19.70       22.77      4.94 o 
  -5   4  10       32.56       45.10      5.32 o 
  -4   4  10       45.49       49.78      5.14 o 
  -3   4  10      617.24      598.62     11.37 o 
  -2   4  10      135.19      190.84      7.59 o 
  -1   4  10       34.03       67.14      4.47 o 
   0   4  10        5.07       21.55      2.23 o 
   1   4  10       47.66       39.65      3.56 o 
   2   4  10       14.45       25.22      3.00 o 
   3   4  10        0.84        5.76      2.64 o 
   4   4  10      210.47      237.89      8.11 o 
   5   4  10        9.08       16.21      4.15 o 
  -6   5  10       32.29       27.15      5.12 o 
  -5   5  10      276.35      278.46     10.51 o 
  -4   5  10      126.80      123.14      5.60 o 
  -3   5  10      191.43      227.42      7.74 o 
  -2   5  10      530.51      534.21     10.43 o 
  -1   5  10      128.23      132.47      5.22 o 
   0   5  10        5.47       27.49      2.52 o 
   1   5  10      488.24      471.23      8.66 o 
   2   5  10       11.56       11.19      2.23 o 
   3   5  10        8.90       13.92      2.97 o 
   4   5  10        8.35        7.15      3.02 o 
   5   5  10       31.38       57.56      6.01 o 
  -6   6  10      221.51      216.06     10.12 o 
  -5   6  10       53.30       55.58      5.86 o 
  -4   6  10      132.13      120.65      5.73 o 
  -3   6  10       89.59       67.24      4.28 o 
  -2   6  10      590.23      599.40     11.42 o 
  -1   6  10      875.69      844.03     14.24 o 
   0   6  10      930.10      817.33     12.12 o 
   1   6  10      176.73      191.02      7.77 o 
   2   6  10       27.97       18.03      2.51 o 
   3   6  10        9.97       25.45      3.85 o 
   4   6  10      183.53      187.03      7.53 o 
   5   6  10      322.47      325.49     15.79 o 
  -6   7  10       36.27       39.40      6.45 o 
  -5   7  10       34.63       33.72      4.97 o 
  -4   7  10       27.28       22.52      3.34 o 
  -3   7  10       11.14        8.46      2.35 o 
  -2   7  10      159.14      152.96      5.76 o 
  -1   7  10      144.14      158.57      9.38 o 
   0   7  10      695.57      637.65     10.42 o 
   1   7  10        0.51        1.33      1.79 o 
   2   7  10      373.71      323.27      8.47 o 
   3   7  10      702.04      654.49     13.20 o 
   4   7  10       75.81       75.95      6.22 o 
   5   7  10       66.62       85.78      7.29 o 
  -6   8  10        0.27       -2.42      3.68 o 
  -5   8  10       77.47       76.72      6.69 o 
  -4   8  10      252.23      260.93      8.18 o 
  -3   8  10       91.50      103.41      5.36 o 
  -2   8  10      347.65      322.30      8.32 o 
  -1   8  10        5.82       10.98      2.08 o 
   0   8  10       73.72       81.47      4.00 o 
   1   8  10       16.79       21.29      2.55 o 
   2   8  10      339.05      274.89      7.96 o 
   3   8  10       21.73       24.88      3.61 o 
   4   8  10        4.92        3.95      3.44 o 
   5   8  10        7.69       16.38      4.50 o 
  -6   9  10       11.04       22.58      5.53 o 
  -5   9  10      324.65      324.12     11.59 o 
  -4   9  10      219.76      229.24      7.86 o 
  -3   9  10      329.41      343.74      9.01 o 
  -2   9  10      428.49      397.89     12.02 o 
  -1   9  10      420.65      404.75      7.95 o 
   0   9  10       97.45       87.29      4.09 o 
   1   9  10     1007.83      873.49     13.31 o 
   2   9  10       12.64        7.43      2.73 o 
   3   9  10      158.70      190.96      8.93 o 
   4   9  10      111.18      104.88      7.33 o 
   5   9  10       48.03       57.59      6.41 o 
  -6  10  10       10.50       15.37      7.38 o 
  -5  10  10       10.39       12.33      4.13 o 
  -4  10  10        0.01        2.20      2.64 o 
  -3  10  10      147.47      154.15      7.87 o 
  -2  10  10      946.73      934.66     17.59 o 
  -1  10  10      134.16      135.01      5.40 o 
   0  10  10       42.19       43.51      4.86 o 
   1  10  10       12.78       25.00      2.95 o 
   2  10  10       56.09       60.52      4.55 o 
   3  10  10      172.96      175.62      9.02 o 
   4  10  10        2.53       -0.09      3.44 o 
   5  10  10       79.56       91.91      7.73 o 
  -6  11  10        0.03       -0.65      4.20 o 
  -5  11  10      343.94      355.03     11.67 o 
  -4  11  10      101.76      111.31      7.17 o 
  -3  11  10       56.65       55.54      4.56 o 
  -2  11  10        6.20       25.11      3.37 o 
  -1  11  10       13.34       10.90      2.29 o 
   0  11  10       41.87       51.84      3.55 o 
   1  11  10       69.33       67.54      4.66 o 
   2  11  10      102.31       87.26      5.40 o 
   3  11  10      542.64      502.69     13.55 o 
   4  11  10       25.44       20.79      4.49 o 
   5  11  10      156.13      179.45     10.19 o 
  -5  12  10      108.69      121.91      8.01 o 
  -4  12  10      425.22      444.26     11.26 o 
  -3  12  10      256.35      246.76      8.10 o 
  -2  12  10     1122.86     1055.82     23.26 o 
  -1  12  10        0.47        3.58      2.16 o 
   0  12  10        2.58        8.85      2.45 o 
   1  12  10      276.50      260.19      8.01 o 
   2  12  10      109.31       98.87      6.66 o 
   3  12  10        0.16        7.96      3.64 o 
   4  12  10       65.20       69.31      7.39 o 
  -5  13  10        5.94        6.11      3.92 o 
  -4  13  10       20.68       26.51      3.94 o 
  -3  13  10       69.09       79.76      5.51 o 
  -2  13  10      360.94      352.78     11.48 o 
  -1  13  10      158.78      155.81      5.57 o 
   0  13  10     1146.68     1090.16     17.46 o 
   1  13  10       85.12       97.64      5.69 o 
   2  13  10      129.41      131.45      7.47 o 
   3  13  10       94.70       99.03      7.23 o 
   4  13  10       25.36       30.78      5.28 o 
  -5  14  10        5.91        6.49      3.66 o 
  -4  14  10       27.40       30.11      5.09 o 
  -3  14  10        0.91        0.14      2.68 o 
  -2  14  10       38.28       46.53      4.45 o 
  -1  14  10      614.73      609.56     11.17 o 
   0  14  10        1.86        4.69      2.78 o 
   1  14  10      457.19      446.14     10.83 o 
   2  14  10       18.62       16.26      4.11 o 
   3  14  10        8.72       13.65      4.36 o 
   4  14  10       63.92       70.20      6.93 o 
  -5  15  10      125.83      150.76      9.21 o 
  -4  15  10      267.23      260.60     10.17 o 
  -3  15  10       68.71       68.20      5.86 o 
  -2  15  10      770.51      756.63     16.83 o 
  -1  15  10      467.00      433.63     13.56 o 
   0  15  10       22.48       17.36      3.39 o 
   1  15  10      296.87      297.98     10.26 o 
   2  15  10       15.73       19.76      4.29 o 
   3  15  10        2.08       -0.20      3.57 o 
   4  15  10       75.68       86.29     10.88 o 
  -4  16  10      101.87      102.89     11.28 o 
  -3  16  10      107.87      120.51      7.68 o 
  -2  16  10        3.40        5.40      3.10 o 
  -1  16  10        8.99       14.46      3.40 o 
   0  16  10       27.89       22.56      3.64 o 
   1  16  10      175.84      162.43      8.52 o 
   2  16  10       31.52       24.44      5.16 o 
   3  16  10       94.53      102.08      7.89 o 
  -4  17  10        6.41       12.09      4.03 o 
  -3  17  10       65.85       71.46      6.35 o 
  -2  17  10        8.20        9.15      3.23 o 
  -1  17  10       39.54       51.77      4.82 o 
   0  17  10       71.66       71.72      5.29 o 
   1  17  10      185.65      205.22      9.14 o 
   2  17  10        2.18        9.19      4.15 o 
   3  17  10        3.99        9.18      4.55 o 
  -4  18  10       47.42       42.60      5.58 o 
  -3  18  10       44.69       46.52      5.50 o 
  -2  18  10       70.18       68.22      5.54 o 
  -1  18  10      155.67      151.77      8.40 o 
   0  18  10       25.07       22.01      4.47 o 
   1  18  10        7.66        3.35      3.77 o 
   2  18  10      200.49      189.94      9.77 o 
   3  18  10       16.77       14.78      4.81 o 
  -3  19  10      298.29      318.69     12.87 o 
  -2  19  10       44.28       58.55      5.91 o 
  -1  19  10        7.78       12.54      4.15 o 
   0  19  10        3.76       11.40      4.04 o 
   1  19  10        1.32        3.62      3.92 o 
   2  19  10       76.65      105.51     13.78 o 
  -2  20  10      226.82      231.37      9.94 o 
  -1  20  10      224.41      233.71     12.05 o 
   0  20  10        3.69        7.05      4.96 o 
   1  20  10      109.41      107.05      7.98 o 
  -1  21  10        0.45        6.74      4.65 o 
   0  21  10       27.02       28.18      6.12 o 
  -6   1  11      115.25      100.36     10.56 o 
  -5   1  11      139.82      145.81      8.44 o 
  -4   1  11        0.86        6.63      3.26 o 
  -3   1  11      482.53      462.66     12.42 o 
  -2   1  11        1.73       -0.83      2.53 o 
  -1   1  11      537.38      498.66      9.70 o 
   0   1  11       68.99       85.88      4.33 o 
   1   1  11       13.19       15.80      2.29 o 
   2   1  11        0.91       11.58      2.34 o 
   3   1  11        0.05        3.96      2.14 o 
   4   1  11        4.83        0.77      2.71 o 
   5   1  11      726.66      761.43     34.94 o 
  -6   2  11       99.97       87.76      7.46 o 
  -5   2  11       76.07       84.91      6.88 o 
  -4   2  11        3.65        3.40      3.33 o 
  -3   2  11       13.16       15.63      3.50 o 
  -2   2  11      255.33      276.66     12.62 o 
  -1   2  11      201.70      203.62      6.18 o 
   0   2  11       56.15       78.69      6.26 o 
   1   2  11      134.71      123.50      7.43 o 
   2   2  11        0.56       12.59      2.41 o 
   3   2  11       35.46       37.09      3.31 o 
   4   2  11       62.08       75.10      5.36 o 
   5   2  11       11.21       24.15      4.99 o 
  -6   3  11       27.82       19.92      5.03 o 
  -5   3  11       91.14      106.16      7.59 o 
  -4   3  11       69.15       70.53      6.11 o 
  -3   3  11      981.71      938.96     19.25 o 
  -2   3  11       63.73       67.63      3.67 o 
  -1   3  11       46.59       39.92      3.43 o 
   0   3  11      514.61      466.74      9.99 o 
   1   3  11      395.73      368.24      7.64 o 
   2   3  11      685.74      676.91     11.41 o 
   3   3  11       43.79       39.77      3.81 o 
   4   3  11      244.55      247.83     14.12 o 
   5   3  11       99.84       87.25     16.06 o 
  -6   4  11      114.45      100.30      8.01 o 
  -5   4  11        7.26        1.73      3.68 o 
  -4   4  11      476.53      439.56     12.76 o 
  -3   4  11        2.21        6.48      3.20 o 
  -2   4  11        5.00        8.68      2.11 o 
  -1   4  11       20.63       22.34      2.99 o 
   0   4  11      110.06      104.46      6.69 o 
   1   4  11      131.82      127.14      5.50 o 
   2   4  11      137.16      145.85      5.17 o 
   3   4  11      638.92      618.59     12.78 o 
   4   4  11       11.86        9.84      3.28 o 
   5   4  11        1.72       -0.01      3.48 o 
  -6   5  11      663.13      655.79     17.52 o 
  -5   5  11        7.34        3.24      3.57 o 
  -4   5  11       15.96       12.22      3.93 o 
  -3   5  11       16.99       28.82      4.23 o 
  -2   5  11      218.49      194.95      6.21 o 
  -1   5  11        3.00        5.30      2.45 o 
   0   5  11     1096.56     1035.75     14.59 o 
   1   5  11        7.62       12.15      2.28 o 
   2   5  11      130.87      137.80      5.12 o 
   3   5  11      263.09      238.54      7.86 o 
   4   5  11      119.90      132.36      6.94 o 
   5   5  11       28.68       16.96      4.39 o 
  -6   6  11       12.47        6.70      4.33 o 
  -5   6  11      156.76      138.51      8.72 o 
  -4   6  11       11.91       15.43      4.02 o 
  -3   6  11       34.54       36.90      3.54 o 
  -2   6  11      570.37      537.68     10.94 o 
  -1   6  11       15.22       22.55      3.09 o 
   0   6  11       11.07       18.61      2.43 o 
   1   6  11      199.70      215.07      6.00 o 
   2   6  11       14.10       15.64      2.59 o 
   3   6  11        2.43        8.41      2.98 o 
   4   6  11      146.44      168.02      8.48 o 
   5   6  11       60.63       76.21      6.88 o 
  -6   7  11       44.29       41.09      6.82 o 
  -5   7  11       42.79       44.77      5.73 o 
  -4   7  11        5.79        4.61      4.85 o 
  -3   7  11      658.62      623.77     12.42 o 
  -2   7  11        0.26       10.44      2.49 o 
  -1   7  11       49.27       50.96      4.08 o 
   0   7  11       72.17       72.89      8.10 o 
   1   7  11      271.67      222.08     13.80 o 
   2   7  11       86.76       83.33      5.10 o 
   3   7  11        1.63       12.48      3.20 o 
   4   7  11      127.05      145.49      8.18 o 
   5   7  11       21.97       39.64      6.77 o 
  -6   8  11      154.87      156.06     16.34 o 
  -5   8  11        8.88        0.39      3.63 o 
  -4   8  11      179.62      173.52      8.56 o 
  -3   8  11       30.05       29.89      3.50 o 
  -2   8  11      321.69      311.96      8.39 o 
  -1   8  11      109.97      114.01      5.79 o 
   0   8  11      457.29      417.37      8.40 o 
   1   8  11        2.48       19.08      2.66 o 
   2   8  11       18.22        9.14      2.94 o 
   3   8  11      175.76      168.76      7.06 o 
   4   8  11        7.48       19.37      4.40 o 
   5   8  11        5.75        6.67      4.16 o 
  -6   9  11       41.64       58.52      7.73 o 
  -5   9  11      132.72      127.55      8.60 o 
  -4   9  11      145.08      129.76      8.28 o 
  -3   9  11      243.37      241.42      7.78 o 
  -2   9  11        0.80        5.76      2.47 o 
  -1   9  11      236.17      204.99      7.14 o 
   0   9  11      105.64       99.03      4.51 o 
   1   9  11      466.84      416.51     10.57 o 
   2   9  11      221.77      177.80      7.70 o 
   3   9  11       19.14       23.87      5.24 o 
   4   9  11        1.21       -2.84      3.38 o 
   5   9  11       70.34       94.36      7.75 o 
  -5  10  11        5.57       10.14      4.38 o 
  -4  10  11      763.14      778.48     18.35 o 
  -3  10  11       58.09       46.96      4.31 o 
  -2  10  11        9.28       15.91      3.07 o 
  -1  10  11      151.04      133.31      6.10 o 
   0  10  11      106.79      113.19      4.86 o 
   1  10  11      331.82      314.86      8.62 o 
   2  10  11       30.85       33.17      5.15 o 
   3  10  11       44.02       48.85      5.42 o 
   4  10  11       14.82        4.83      3.87 o 
  -5  11  11        3.56        3.91      4.32 o 
  -4  11  11      208.86      215.72      8.09 o 
  -3  11  11       17.79       23.27      3.56 o 
  -2  11  11       32.03       28.05      3.66 o 
  -1  11  11       65.73       77.45      5.16 o 
   0  11  11       12.20       11.38      2.48 o 
   1  11  11        0.20        3.18      3.10 o 
   2  11  11      679.42      586.84     12.64 o 
   3  11  11       78.08       81.97      7.44 o 
   4  11  11       57.24       47.76      5.80 o 
  -5  12  11       85.50       77.21      8.28 o 
  -4  12  11       39.97       45.00      4.70 o 
  -3  12  11      176.19      191.51      7.45 o 
  -2  12  11      686.11      639.01     13.36 o 
  -1  12  11      349.79      333.07      9.22 o 
   0  12  11      247.62      236.67      6.75 o 
   1  12  11      318.92      283.70     12.31 o 
   2  12  11      111.29      117.05     11.65 o 
   3  12  11       54.88       56.84      5.95 o 
   4  12  11       89.80       88.11      7.44 o 
  -5  13  11       33.49       40.26      6.80 o 
  -4  13  11        9.38       14.03      3.62 o 
  -3  13  11        0.05        2.07      2.80 o 
  -2  13  11       89.69       94.63      5.91 o 
  -1  13  11      201.17      157.26      6.82 o 
   0  13  11       21.29       24.17      3.28 o 
   1  13  11       11.97        8.75      4.27 o 
   2  13  11        7.29       10.85      3.79 o 
   3  13  11        1.15        3.72      3.70 o 
   4  13  11        7.12       10.12      4.45 o 
  -5  14  11        0.01        2.92      5.43 o 
  -4  14  11      351.16      360.29     13.04 o 
  -3  14  11      189.60      208.01      8.03 o 
  -2  14  11      134.50      138.75      6.82 o 
  -1  14  11        5.17       10.84      3.15 o 
   0  14  11       10.75       15.37      3.60 o 
   1  14  11       17.57       16.25      4.32 o 
   2  14  11        6.37       15.24      4.14 o 
   3  14  11      197.10      224.51     12.22 o 
   4  14  11        0.89       -0.40      4.15 o 
  -4  15  11        0.11        7.58      4.26 o 
  -3  15  11        3.25       11.67      3.74 o 
  -2  15  11      348.18      361.55     10.21 o 
  -1  15  11      296.90      312.37     10.58 o 
   0  15  11        0.02        3.43      3.74 o 
   1  15  11       69.97       72.47      6.17 o 
   2  15  11       32.81       21.74      4.98 o 
   3  15  11      182.25      175.04      9.64 o 
  -4  16  11        7.22        9.94      3.91 o 
  -3  16  11       77.13       76.09      5.81 o 
  -2  16  11      548.42      566.75     13.12 o 
  -1  16  11        0.33        2.72      2.91 o 
   0  16  11       35.22       37.11      5.28 o 
   1  16  11      140.11      153.23      8.24 o 
   2  16  11      377.00      395.35     25.16 o 
   3  16  11      170.39      189.37      9.99 o 
  -4  17  11       28.37       28.73      5.06 o 
  -3  17  11      651.98      632.76     16.21 o 
  -2  17  11       78.27       81.43      5.95 o 
  -1  17  11        1.85       -1.91      3.28 o 
   0  17  11       66.42       66.90      6.38 o 
   1  17  11       11.94       15.31      4.37 o 
   2  17  11       67.04       76.77      6.97 o 
  -3  18  11       14.00        7.94      4.59 o 
  -2  18  11        7.94       14.14      3.64 o 
  -1  18  11       15.00        6.89      3.97 o 
   0  18  11        7.37        7.22      4.82 o 
   1  18  11        0.10        3.83      3.88 o 
   2  18  11       57.98       57.43      6.45 o 
  -2  19  11       84.11       99.42      7.55 o 
  -1  19  11      465.97      460.03     13.86 o 
   0  19  11       19.19        9.23      5.14 o 
   1  19  11      284.49      303.30     11.45 o 
  -1  20  11        0.89       13.24      4.79 o 
   0  20  11      110.53      108.48      9.60 o 
  -6   0  12      511.32      499.84     21.75 o 
  -5   0  12       21.84       31.00      7.30 o 
  -4   0  12       49.17       21.81      6.33 o 
  -3   0  12        4.77        8.62      4.95 o 
  -2   0  12      549.46      482.94     18.34 o 
  -1   0  12        0.35        3.46      4.16 o 
   0   0  12     3000.61     2927.60     47.93 o 
   1   0  12     4571.10     4367.08     69.00 o 
   2   0  12       65.13       73.02      9.02 o 
   3   0  12      417.07      409.91     12.81 o 
   4   0  12       84.48       72.81     15.85 o 
   5   0  12        2.15        4.35      5.90 o 
  -6   1  12       37.62       42.70      7.54 o 
  -5   1  12       19.06       18.50      4.59 o 
  -4   1  12       23.41       23.76      4.48 o 
  -3   1  12      119.82      114.70      7.34 o 
  -2   1  12      375.78      334.72     10.73 o 
  -1   1  12       48.85       41.10      3.33 o 
   0   1  12     1375.10     1302.55     17.35 o 
   1   1  12      450.55      477.02      9.18 o 
   2   1  12      100.43      105.84      9.30 o 
   3   1  12       17.63       27.21      3.16 o 
   4   1  12       11.24       19.26      4.34 o 
   5   1  12       12.95       24.51      5.12 o 
  -6   2  12       24.00       19.56      5.38 o 
  -5   2  12      328.90      331.28     11.84 o 
  -4   2  12        1.73        5.08      3.37 o 
  -3   2  12       20.52       27.87      4.57 o 
  -2   2  12        0.56        5.50      3.14 o 
  -1   2  12        2.52        4.48      2.28 o 
   0   2  12      327.68      339.80     11.04 o 
   1   2  12      308.00      297.90     19.35 o 
   2   2  12     1935.93     1885.71     27.12 o 
   3   2  12       10.57       19.21      4.19 o 
   4   2  12      101.61      119.85      6.59 o 
   5   2  12      197.96      295.28     16.54 o 
  -6   3  12       81.16       80.82      7.54 o 
  -5   3  12        9.28       11.79      4.19 o 
  -4   3  12      257.63      227.77      9.61 o 
  -3   3  12      300.70      315.33     13.84 o 
  -2   3  12       19.81       16.81      3.92 o 
  -1   3  12       85.78       84.18      4.71 o 
   0   3  12        4.00       20.98      2.48 o 
   1   3  12       15.43       20.85      3.10 o 
   2   3  12       10.49       15.46      2.71 o 
   3   3  12        3.63        2.23      2.63 o 
   4   3  12       37.27       51.59     10.28 o 
   5   3  12      112.14      109.92      9.49 o 
  -6   4  12       73.87       58.18      6.99 o 
  -5   4  12       71.58       70.20      6.85 o 
  -4   4  12      179.84      204.84      9.28 o 
  -3   4  12      367.62      346.52     11.32 o 
  -2   4  12        9.85        9.32      3.68 o 
  -1   4  12      206.39      187.76      9.18 o 
   0   4  12      239.31      240.21      8.57 o 
   1   4  12      303.93      283.38      6.93 o 
   2   4  12       35.95       34.44      3.25 o 
   3   4  12        2.75        7.31      2.85 o 
   4   4  12        4.52        3.33      3.13 o 
   5   4  12       44.97       19.21      5.98 o 
  -6   5  12      257.76      274.35     11.93 o 
  -5   5  12        0.61        1.35      3.74 o 
  -4   5  12        0.32        0.31      3.43 o 
  -3   5  12        1.46        2.41      3.22 o 
  -2   5  12      100.84      121.59      8.38 o 
  -1   5  12       72.21       78.29      4.80 o 
   0   5  12        7.93       10.60      2.83 o 
   1   5  12       78.72       79.29      4.24 o 
   2   5  12        1.08        2.79      2.14 o 
   3   5  12       15.70       23.43      3.59 o 
   4   5  12        0.02        5.65      3.78 o 
   5   5  12       18.39       12.88      4.98 o 
  -6   6  12        0.30       -2.99      3.90 o 
  -5   6  12        2.77        0.11      5.18 o 
  -4   6  12        0.75        8.02      3.79 o 
  -3   6  12      461.37      426.25     12.58 o 
  -2   6  12      689.99      668.61     16.01 o 
  -1   6  12      423.14      431.94     10.01 o 
   0   6  12     1060.93      982.26     14.46 o 
   1   6  12        1.23        3.23      2.25 o 
   2   6  12       51.74       48.68      4.29 o 
   3   6  12       37.74       40.92      4.34 o 
   4   6  12       27.79       44.28      5.37 o 
   5   6  12      122.58      143.70      9.22 o 
  -6   7  12        0.31       -2.51      4.15 o 
  -5   7  12       46.12       47.29      6.13 o 
  -4   7  12       42.52       44.38      6.25 o 
  -3   7  12      438.20      415.30     12.46 o 
  -2   7  12       45.49       41.26      3.85 o 
  -1   7  12      795.12      726.81     13.73 o 
   0   7  12        2.54        6.67      2.24 o 
   1   7  12      735.18      682.14     11.70 o 
   2   7  12      226.57      231.09      7.69 o 
   3   7  12        1.95        1.42      2.86 o 
   4   7  12       94.85      134.27      8.19 o 
  -5   8  12      308.05      313.55     14.82 o 
  -4   8  12        1.94        3.71      3.67 o 
  -3   8  12       96.48       95.97      7.16 o 
  -2   8  12        0.20        3.64      2.41 o 
  -1   8  12       50.39       48.24      4.22 o 
   0   8  12      295.46      262.29     10.30 o 
   1   8  12        7.85        2.57      2.22 o 
   2   8  12      233.90      197.07      7.33 o 
   3   8  12       20.69       25.65      4.04 o 
   4   8  12       16.18       18.77      5.44 o 
  -5   9  12       12.70       16.41      5.84 o 
  -4   9  12      466.61      439.10     13.73 o 
  -3   9  12       10.25       15.34      4.51 o 
  -2   9  12        6.35       11.32      2.89 o 
  -1   9  12      298.89      282.15      8.42 o 
   0   9  12       25.31       31.60      5.16 o 
   1   9  12       53.24       61.78      4.69 o 
   2   9  12       21.83       13.13      3.22 o 
   3   9  12      365.01      348.02     11.26 o 
   4   9  12       11.59        6.36      4.00 o 
  -5  10  12       22.65       16.72      4.88 o 
  -4  10  12      161.68      147.05     11.76 o 
  -3  10  12      218.76      224.70      9.49 o 
  -2  10  12       13.63       17.48      3.28 o 
  -1  10  12       85.03       99.89      5.81 o 
   0  10  12      236.92      211.94      7.49 o 
   1  10  12      102.25       69.97      6.92 o 
   2  10  12      240.08      200.85      7.58 o 
   3  10  12       25.95       24.05      4.60 o 
   4  10  12        3.69       14.91      4.48 o 
  -5  11  12      150.42      152.39     11.30 o 
  -4  11  12        0.07       -0.27      3.74 o 
  -3  11  12      188.11      206.72      8.07 o 
  -2  11  12       32.07       39.87      4.26 o 
  -1  11  12      135.29      126.68      6.51 o 
   0  11  12      127.96      127.89      9.01 o 
   1  11  12       20.08       20.73      3.60 o 
   2  11  12        4.32        9.62      3.43 o 
   3  11  12      101.21      104.79      7.44 o 
   4  11  12      146.79      185.11      9.76 o 
  -5  12  12       44.71       72.81      8.50 o 
  -4  12  12        8.87        4.99      4.11 o 
  -3  12  12      318.78      312.84      9.56 o 
  -2  12  12       34.30       47.52      4.63 o 
  -1  12  12       30.98       28.96      4.38 o 
   0  12  12        3.60        7.03      3.12 o 
   1  12  12       45.60       43.73      4.43 o 
   2  12  12      149.47      142.50      8.28 o 
   3  12  12      100.79       77.14      7.87 o 
   4  12  12       81.06       92.29     10.98 o 
  -4  13  12      389.03      367.11     12.84 o 
  -3  13  12      307.17      301.91      9.60 o 
  -2  13  12      222.95      206.23      7.82 o 
  -1  13  12      319.47      323.86     17.02 o 
   0  13  12       20.82       24.08      4.56 o 
   1  13  12       99.28       93.08      9.22 o 
   2  13  12       37.62       40.27      5.44 o 
   3  13  12        1.16        2.69      4.56 o 
  -4  14  12       40.86       42.36      6.83 o 
  -3  14  12      114.12      133.27      7.36 o 
  -2  14  12      444.35      424.14     11.15 o 
  -1  14  12        3.28        5.63      3.06 o 
   0  14  12      233.12      227.42      9.61 o 
   1  14  12       57.73       51.19      5.58 o 
   2  14  12       13.77       18.41      4.38 o 
   3  14  12       24.60       20.19      6.52 o 
  -4  15  12      158.90      170.23     14.89 o 
  -3  15  12        1.37        4.98      3.25 o 
  -2  15  12      151.01      159.35      7.37 o 
  -1  15  12        6.86        2.92      3.11 o 
   0  15  12        4.86        1.19      5.93 o 
   1  15  12       41.87       59.41      7.30 o 
   2  15  12       10.15        8.22      4.18 o 
   3  15  12        0.11       12.20      4.62 o 
  -3  16  12      105.33      108.64      7.61 o 
  -2  16  12      211.62      237.34      9.89 o 
  -1  16  12       80.18       87.13      7.00 o 
   0  16  12      159.94      184.91     10.27 o 
   1  16  12       60.77       60.36      7.51 o 
   2  16  12      127.87      113.36      8.13 o 
  -3  17  12       30.13       31.54      5.06 o 
  -2  17  12       26.59       17.92      3.93 o 
  -1  17  12        2.55        7.35      4.94 o 
   0  17  12        2.11        8.00      4.95 o 
   1  17  12       27.62       41.95      6.93 o 
   2  17  12       10.24        4.81      4.49 o 
  -2  18  12       75.16       83.62      6.36 o 
  -1  18  12        0.63        3.94      3.95 o 
   0  18  12        1.23        1.43      5.14 o 
   1  18  12       26.01       19.35      5.79 o 
  -1  19  12       32.50       45.10      6.07 o 
   0  19  12        1.88        3.48      4.98 o 
  -6   1  13       71.88       92.43     10.67 o 
  -5   1  13        2.87        2.39      4.09 o 
  -4   1  13      137.67      116.68      8.07 o 
  -3   1  13        3.73        4.44      3.39 o 
  -2   1  13      648.16      649.56     18.15 o 
  -1   1  13      222.35      217.23      8.95 o 
   0   1  13      308.60      302.23      8.30 o 
   1   1  13       93.74       97.85      4.66 o 
   2   1  13      197.71      198.01      6.39 o 
   3   1  13        5.18        0.26      2.26 o 
   4   1  13       17.00       12.40      4.35 o 
  -6   2  13        7.88       12.97      5.08 o 
  -5   2  13        6.01        5.21      4.06 o 
  -4   2  13       20.84       17.52      4.58 o 
  -3   2  13        8.45        7.00      3.78 o 
  -2   2  13      155.82      164.68     13.62 o 
  -1   2  13       57.74       65.11      5.87 o 
   0   2  13        0.57       11.69      2.29 o 
   1   2  13      102.82      100.05      5.93 o 
   2   2  13        0.83        9.03      2.47 o 
   3   2  13       30.40       26.92      3.82 o 
   4   2  13      314.80      275.18     10.71 o 
  -6   3  13        8.02       11.60      4.94 o 
  -5   3  13       75.78       65.80      6.97 o 
  -4   3  13        0.56        1.14      3.49 o 
  -3   3  13      434.99      493.82     13.98 o 
  -2   3  13       29.06       25.79      4.50 o 
  -1   3  13       70.06       72.13      6.17 o 
   0   3  13       36.55       52.79      4.97 o 
   1   3  13      215.83      230.44      6.50 o 
   2   3  13        2.19        4.57      2.76 o 
   3   3  13      180.43      211.06      7.75 o 
   4   3  13        4.28       13.66      4.01 o 
  -6   4  13      147.94      140.88      9.82 o 
  -5   4  13       39.25       37.70      5.79 o 
  -4   4  13       22.34       22.77      4.77 o 
  -3   4  13        0.10        2.39      3.65 o 
  -2   4  13       60.03       60.81      8.12 o 
  -1   4  13       13.28        7.34      2.75 o 
   0   4  13     1047.87     1032.23     17.36 o 
   1   4  13      229.57      230.05     10.57 o 
   2   4  13      540.41      536.31     10.52 o 
   3   4  13       35.83       46.57      6.69 o 
   4   4  13       96.24      130.13      7.69 o 
  -5   5  13      213.31      212.73     10.38 o 
  -4   5  13       94.51       89.03      7.33 o 
  -3   5  13        7.66        2.34      3.53 o 
  -2   5  13       59.79       56.42      5.72 o 
  -1   5  13       55.20       53.01      4.32 o 
   0   5  13       57.22       55.66      4.46 o 
   1   5  13        4.01       12.12      3.02 o 
   2   5  13       39.26       42.95      5.97 o 
   3   5  13       64.87       86.23      6.27 o 
   4   5  13        0.68        7.96      3.91 o 
  -5   6  13       45.96       49.93      6.45 o 
  -4   6  13       33.38       44.11      5.82 o 
  -3   6  13       53.65       58.55      6.08 o 
  -2   6  13       78.33       73.09      6.43 o 
  -1   6  13      320.04      295.19      8.59 o 
   0   6  13        0.15       -0.69      2.43 o 
   1   6  13        0.81        1.52      2.19 o 
   2   6  13        1.00        8.09      3.04 o 
   3   6  13       41.13       43.29      4.54 o 
   4   6  13       40.69       60.14      6.15 o 
  -5   7  13       54.65       55.41      6.95 o 
  -4   7  13       81.61       78.08      6.99 o 
  -3   7  13       12.67       20.33      5.65 o 
  -2   7  13        0.67       -1.43      3.18 o 
  -1   7  13       55.34       72.81      6.75 o 
   0   7  13       30.74       40.45      4.22 o 
   1   7  13        6.44        9.24      2.56 o 
   2   7  13       55.95       80.43      8.92 o 
   3   7  13       59.03       66.38      5.35 o 
   4   7  13        9.64       11.86      4.26 o 
  -5   8  13       13.01       29.71      5.64 o 
  -4   8  13      492.79      470.19     14.53 o 
  -3   8  13      527.11      560.56     15.28 o 
  -2   8  13      162.70      142.03      8.91 o 
  -1   8  13        8.03       14.01      3.31 o 
   0   8  13      568.53      518.87     11.71 o 
   1   8  13      267.96      237.20      8.62 o 
   2   8  13       63.50       52.49      6.39 o 
   3   8  13       37.58       38.71      5.12 o 
   4   8  13        0.22       -3.02      3.62 o 
  -5   9  13        8.56        9.37      4.75 o 
  -4   9  13      153.99      171.15      9.72 o 
  -3   9  13      142.08      137.87     11.51 o 
  -2   9  13        0.59        2.03      3.36 o 
  -1   9  13       38.35       34.33      4.76 o 
   0   9  13       36.45       52.36      4.77 o 
   1   9  13        5.61        5.67      2.96 o 
   2   9  13      223.61      212.10      7.91 o 
   3   9  13      138.30      130.71      8.18 o 
   4   9  13       17.32       13.89      4.67 o 
  -5  10  13      419.23      384.87     21.82 o 
  -4  10  13      150.40      174.50      9.92 o 
  -3  10  13        0.88        0.93      3.67 o 
  -2  10  13        2.44        4.57      2.87 o 
  -1  10  13      328.43      306.13      9.16 o 
   0  10  13      170.90      146.84      6.69 o 
   1  10  13        1.38        2.74      4.67 o 
   2  10  13      279.61      305.93      9.39 o 
   3  10  13        0.46        4.91      3.85 o 
  -5  11  13       11.64        5.38      4.89 o 
  -4  11  13      402.88      413.08     13.88 o 
  -3  11  13      121.24      111.51      8.07 o 
  -2  11  13       43.50       45.97      4.62 o 
  -1  11  13        0.52        4.17      3.08 o 
   0  11  13       26.71       28.80      3.98 o 
   1  11  13       87.68      109.89      7.43 o 
   2  11  13      103.49      100.45      7.06 o 
   3  11  13       32.15       30.47      5.05 o 
  -4  12  13       77.24       89.01      9.24 o 
  -3  12  13      113.04      104.39      8.55 o 
  -2  12  13      213.65      221.31      8.18 o 
  -1  12  13      127.05      131.67      6.92 o 
   0  12  13        7.91        7.25      3.96 o 
   1  12  13       67.64       60.05      6.08 o 
   2  12  13       36.34       46.22      5.40 o 
   3  12  13        6.02       12.14      4.34 o 
  -4  13  13       88.08      102.82      8.96 o 
  -3  13  13       73.03       66.78      6.85 o 
  -2  13  13        3.61        9.01      3.61 o 
  -1  13  13        3.91        2.27      3.11 o 
   0  13  13       10.14       11.61      4.31 o 
   1  13  13       14.79        6.79      6.23 o 
   2  13  13        0.15       -1.64      3.46 o 
   3  13  13       62.25       81.92      7.35 o 
  -4  14  13       16.09       15.97      5.52 o 
  -3  14  13      125.67      142.58      9.25 o 
  -2  14  13        0.93        7.45      3.35 o 
  -1  14  13        0.41        2.91      3.16 o 
   0  14  13      144.76      136.78      8.53 o 
   1  14  13      205.89      198.33     12.01 o 
   2  14  13        5.08        5.60      3.98 o 
  -3  15  13      113.60      121.86      8.78 o 
  -2  15  13       42.70       40.57      4.76 o 
  -1  15  13        0.18        9.44      4.07 o 
   0  15  13      183.18      200.52      9.70 o 
   1  15  13      250.15      268.74     12.76 o 
   2  15  13       50.36       39.23      6.83 o 
  -3  16  13      135.54      135.83     10.68 o 
  -2  16  13       86.91       99.87      7.48 o 
  -1  16  13      121.47      121.21     12.16 o 
   0  16  13       26.45       38.60      5.71 o 
   1  16  13      131.99      146.23     10.97 o 
   2  16  13      223.63      224.86     12.44 o 
  -2  17  13       76.13       74.51      6.09 o 
  -1  17  13       62.26       70.22      6.80 o 
   0  17  13      135.01      131.65     10.35 o 
   1  17  13      166.91      171.17     11.34 o 
  -1  18  13      244.25      258.69     11.11 o 
   0  18  13      127.26      144.99     11.01 o 
  -5   0  14      646.60      652.29     25.42 o 
  -4   0  14      484.74      393.33     18.97 o 
  -3   0  14      486.35      409.05     19.90 o 
  -2   0  14     1281.73     1354.25     36.89 o 
  -1   0  14      658.88      605.47     21.64 o 
   0   0  14      575.10      577.99     21.08 o 
   1   0  14       10.00       18.41      4.14 o 
   2   0  14       45.34       41.48      5.22 o 
   3   0  14       38.63       29.23      5.09 o 
   4   0  14      194.80      226.54     14.40 o 
  -5   1  14       47.34       33.02      5.92 o 
  -4   1  14        0.07        5.17      3.97 o 
  -3   1  14        9.21       10.18      4.16 o 
  -2   1  14       96.13       88.34      8.15 o 
  -1   1  14      242.72      243.94      9.82 o 
   0   1  14     1586.16     1532.36     27.81 o 
   1   1  14      177.22      187.65      7.06 o 
   2   1  14       24.97       20.03      3.44 o 
   3   1  14       19.23       20.39      5.56 o 
   4   1  14       12.35       19.60      4.76 o 
  -5   2  14       18.13       17.20      5.20 o 
  -4   2  14        0.29       -1.81      3.59 o 
  -3   2  14      106.93      103.28      7.79 o 
  -2   2  14        7.79        5.63      3.79 o 
  -1   2  14       40.42       39.26      5.32 o 
   0   2  14      317.34      317.48     15.24 o 
   1   2  14      162.23      182.14      8.03 o 
   2   2  14       21.60       25.73      3.22 o 
   3   2  14      100.19      137.42      6.95 o 
   4   2  14       93.12       73.29      6.76 o 
  -5   3  14       45.02       44.97      6.46 o 
  -4   3  14       20.68       21.23      4.95 o 
  -3   3  14      130.14      122.23      8.35 o 
  -2   3  14        0.46        1.50      3.36 o 
  -1   3  14      606.29      581.19     15.10 o 
   0   3  14       46.46       52.48      7.67 o 
   1   3  14       70.77       71.02      5.31 o 
   2   3  14       63.87       69.48      4.49 o 
   3   3  14        0.10        8.68      3.20 o 
   4   3  14       46.60       50.56      5.96 o 
  -5   4  14       25.82        7.50      4.71 o 
  -4   4  14      107.94      109.82      8.41 o 
  -3   4  14        0.02       -2.07      3.58 o 
  -2   4  14       81.58       70.93      6.61 o 
  -1   4  14       43.97       52.38      8.23 o 
   0   4  14       40.56       46.91      4.31 o 
   1   4  14       50.84       64.10      4.21 o 
   2   4  14       12.52       10.27      3.98 o 
   3   4  14      339.99      394.18     12.24 o 
   4   4  14       90.34      126.82      8.28 o 
  -5   5  14        3.80        2.83      4.47 o 
  -4   5  14        0.46        2.03      4.01 o 
  -3   5  14      308.20      266.04     10.84 o 
  -2   5  14        2.71        3.02      3.74 o 
  -1   5  14       95.39       88.14      9.14 o 
   0   5  14      104.21      107.42      5.99 o 
   1   5  14      115.62      102.71      5.95 o 
   2   5  14       35.15       43.55      4.45 o 
   3   5  14      261.97      259.54      8.98 o 
   4   5  14      173.50      199.54      9.54 o 
  -5   6  14        1.32       -1.09      4.31 o 
  -4   6  14       38.63       35.37      5.87 o 
  -3   6  14        0.00        2.20      3.72 o 
  -2   6  14       75.65       74.65      6.76 o 
  -1   6  14       34.79       26.73      5.51 o 
   0   6  14       59.38       65.38      5.13 o 
   1   6  14       11.70       10.23      3.24 o 
   2   6  14       48.79       60.34      5.76 o 
   3   6  14        5.47       14.79      3.82 o 
   4   6  14        0.81        8.54      4.19 o 
  -5   7  14       26.31       18.86      6.09 o 
  -4   7  14       23.98       18.02      5.12 o 
  -3   7  14       68.07       84.54      7.35 o 
  -2   7  14      168.08      148.05      8.62 o 
  -1   7  14      160.89      155.28      9.95 o 
   0   7  14        0.12        0.63      2.85 o 
   1   7  14        8.60       11.68      3.87 o 
   2   7  14        0.16        6.51      3.19 o 
   3   7  14      175.06      194.97      9.60 o 
  -5   8  14       61.88       51.78      6.81 o 
  -4   8  14       62.65       67.84      7.19 o 
  -3   8  14       31.88       29.00      5.28 o 
  -2   8  14       44.65       37.08      5.49 o 
  -1   8  14        3.91        5.23      4.26 o 
   0   8  14      120.45      133.87      7.23 o 
   1   8  14      186.30      180.02      8.47 o 
   2   8  14       10.78       10.82      3.43 o 
   3   8  14       55.56       58.31      5.99 o 
  -5   9  14        0.14        3.85      4.69 o 
  -4   9  14      529.47      542.83     16.17 o 
  -3   9  14        0.14       -0.01      3.81 o 
  -2   9  14       15.98       22.91      4.75 o 
  -1   9  14      234.12      200.25      7.83 o 
   0   9  14      433.82      405.99     10.78 o 
   1   9  14       42.13       40.81      5.73 o 
   2   9  14      212.97      223.77      8.41 o 
   3   9  14       30.83       36.28      5.15 o 
  -4  10  14        5.97       11.77      4.92 o 
  -3  10  14       29.27       14.31      4.72 o 
  -2  10  14       15.59       16.07      4.66 o 
  -1  10  14        2.51        2.45      3.18 o 
   0  10  14       43.76       40.90      6.88 o 
   1  10  14       34.06       47.10      5.67 o 
   2  10  14        2.59       11.14      4.23 o 
   3  10  14       86.97       84.18      6.99 o 
  -4  11  14      177.82      169.81     10.49 o 
  -3  11  14        0.09        5.60      4.35 o 
  -2  11  14        7.33        8.18      4.13 o 
  -1  11  14      202.03      184.75      7.89 o 
   0  11  14        6.59        8.15      4.33 o 
   1  11  14      513.68      494.32     20.86 o 
   2  11  14      164.89      168.98     13.65 o 
   3  11  14      113.31      111.30      8.18 o 
  -4  12  14       35.47       43.99      6.48 o 
  -3  12  14        3.89        6.09      4.51 o 
  -2  12  14       14.58        9.33      4.50 o 
  -1  12  14        6.88        6.53      3.51 o 
   0  12  14       26.49       31.47      5.32 o 
   1  12  14       32.62       41.85      5.74 o 
   2  12  14       28.63       32.51      6.17 o 
  -3  13  14      250.21      246.21     11.09 o 
  -2  13  14        1.79        3.88      4.30 o 
  -1  13  14      138.66      145.54      7.42 o 
   0  13  14       38.35       37.22      5.72 o 
   1  13  14       19.81       18.09      4.92 o 
   2  13  14        0.21        3.83      4.70 o 
  -3  14  14       12.31       18.93      6.34 o 
  -2  14  14        0.04       -4.76      3.73 o 
  -1  14  14       31.37       41.46      5.68 o 
   0  14  14       14.18       13.35      5.43 o 
   1  14  14       19.12       21.34      5.92 o 
   2  14  14      258.62      300.40     14.35 o 
  -3  15  14      320.69      340.85     13.07 o 
  -2  15  14        0.29       -1.95      3.86 o 
  -1  15  14        0.21        1.02      4.03 o 
   0  15  14       43.28       40.32      6.07 o 
   1  15  14        2.10        7.34      5.19 o 
  -2  16  14        0.63        7.55      6.02 o 
  -1  16  14        7.35       10.57      6.05 o 
   0  16  14      164.12      184.39     11.45 o 
  -5   1  15        2.90        2.12      4.63 o 
  -4   1  15        9.55       -3.03      5.47 o 
  -3   1  15       31.33       42.67      6.89 o 
  -2   1  15      106.39      110.33      8.21 o 
  -1   1  15        3.18        1.76      4.94 o 
   0   1  15      148.40      141.79      8.31 o 
   1   1  15      194.24      228.27      9.80 o 
   2   1  15        9.75       11.54      2.86 o 
   3   1  15      234.62      244.89     11.73 o 
  -5   2  15        1.21       -3.09      4.38 o 
  -4   2  15        3.03       -1.34      4.13 o 
  -3   2  15       30.81       34.98      5.74 o 
  -2   2  15      128.37      129.67     13.04 o 
  -1   2  15       28.49       30.19      5.29 o 
   0   2  15      228.95      232.01      9.89 o 
   1   2  15        0.16        4.45      2.97 o 
   2   2  15       14.93       16.77      3.15 o 
   3   2  15       20.43       31.76      6.08 o 
  -5   3  15       76.72       81.99     15.14 o 
  -4   3  15      264.24      263.35     13.87 o 
  -3   3  15       40.18       35.54      5.70 o 
  -2   3  15       16.10       19.53      4.91 o 
  -1   3  15       78.67       84.98      7.12 o 
   0   3  15      207.20      200.45      9.45 o 
   1   3  15        4.48        8.01      4.15 o 
   2   3  15      117.12      135.18      6.75 o 
   3   3  15       53.53       40.83      4.60 o 
  -5   4  15      386.66      385.77     14.47 o 
  -4   4  15       10.21        3.89      4.73 o 
  -3   4  15       22.29       15.75      6.60 o 
  -2   4  15        3.96        4.95      4.03 o 
  -1   4  15      286.55      261.93     10.62 o 
   0   4  15       19.77       27.60      5.50 o 
   1   4  15      140.83      152.28      6.91 o 
   2   4  15       69.19       74.61      5.39 o 
   3   4  15       15.33       12.83      3.57 o 
  -5   5  15        6.62        2.38      6.62 o 
  -4   5  15       22.48       27.94      5.72 o 
  -3   5  15       58.98       53.79      6.55 o 
  -2   5  15        1.46       -1.26      3.70 o 
  -1   5  15      156.49      160.73     10.11 o 
   0   5  15      156.92      176.32      8.97 o 
   1   5  15       35.09       35.98      4.29 o 
   2   5  15       33.71       28.33      4.87 o 
   3   5  15       29.50       41.11      5.54 o 
  -4   6  15      148.78      157.57     10.22 o 
  -3   6  15      120.81      126.70     10.17 o 
  -2   6  15       28.02       26.94      5.18 o 
  -1   6  15        4.18        6.02      4.09 o 
   0   6  15       89.14       92.58      7.26 o 
   1   6  15      187.31      152.75      8.37 o 
   2   6  15       11.05       24.78      4.88 o 
   3   6  15       22.79       28.36      4.52 o 
  -4   7  15        0.09       -4.43      4.10 o 
  -3   7  15        6.77        8.76      4.67 o 
  -2   7  15       89.37      107.00      8.31 o 
  -1   7  15      303.90      267.87     16.05 o 
   0   7  15        6.72        4.96      3.95 o 
   1   7  15       78.99       80.16      6.70 o 
   2   7  15       86.94       92.08      8.21 o 
   3   7  15       48.05       54.15      5.96 o 
  -4   8  15       23.98       18.94      5.61 o 
  -3   8  15        1.92        2.96      4.25 o 
  -2   8  15       26.09       26.80      5.32 o 
  -1   8  15       41.05       41.82      5.87 o 
   0   8  15       47.09       49.22      5.99 o 
   1   8  15        5.99       -0.58      3.72 o 
   2   8  15      379.77      409.75     14.49 o 
   3   8  15       58.49       89.84      9.75 o 
  -4   9  15      121.92      138.81      9.85 o 
  -3   9  15       35.35       43.05      6.41 o 
  -2   9  15        8.83        2.77      4.07 o 
  -1   9  15        6.65        8.30      4.29 o 
   0   9  15        4.50        9.64      4.13 o 
   1   9  15        7.35       11.45      4.28 o 
   2   9  15       44.95       53.39      6.24 o 
  -4  10  15        2.38        0.34      4.57 o 
  -3  10  15      229.08      225.95     11.39 o 
  -2  10  15      147.42      142.59      9.35 o 
  -1  10  15        7.55        7.21      4.17 o 
   0  10  15      272.22      267.23     14.02 o 
   1  10  15      229.56      219.45     10.09 o 
   2  10  15        4.29        5.53      4.76 o 
  -3  11  15        0.18        6.25      4.46 o 
  -2  11  15        2.84        3.20      4.27 o 
  -1  11  15        0.09       -2.31      3.76 o 
   0  11  15        0.88       13.91      4.56 o 
   1  11  15       11.64       14.95      4.93 o 
   2  11  15       29.19       32.08      7.67 o 
  -3  12  15      148.26      156.41      9.90 o 
  -2  12  15       27.47       19.80      6.77 o 
  -1  12  15        1.07       -3.99      3.85 o 
   0  12  15        5.70       12.58      4.68 o 
   1  12  15      101.10       99.42     10.53 o 
   2  12  15      121.84      136.57     10.53 o 
  -3  13  15        6.43        9.27      4.97 o 
  -2  13  15       12.28        6.86      4.62 o 
  -1  13  15       93.40       79.08     12.58 o 
   0  13  15        1.25       -3.75      5.05 o 
   1  13  15       16.42       18.05      8.25 o 
  -2  14  15        0.18       -1.59      5.56 o 
  -1  14  15       10.17       12.44      5.99 o 
   0  14  15      149.82      173.58     11.66 o 
   1  14  15        0.15        0.46      6.88 o 
  -1  15  15        1.98        6.61      8.74 o 
  -4   0  16       43.67       40.07      8.89 o 
  -3   0  16       49.30       58.36     10.02 o 
  -2   0  16      434.91      408.92     19.33 o 
  -1   0  16     2015.67     1931.18     49.13 o 
   0   0  16        9.86       22.16      7.01 o 
   1   0  16        0.09        6.30      8.71 o 
   2   0  16       39.76       43.32      8.10 o 
   3   0  16        2.36       12.35     13.83 o 
  -4   1  16       50.03       56.59      7.28 o 
  -3   1  16      200.81      230.95     13.68 o 
  -2   1  16       15.28       10.28      4.63 o 
  -1   1  16      242.14      275.65     12.88 o 
   0   1  16        9.21        5.75      4.00 o 
   1   1  16       57.25       65.75      7.96 o 
   2   1  16        5.57        8.10      4.14 o 
   3   1  16        0.00        0.09      3.72 o 
  -4   2  16        0.02       -0.94      4.16 o 
  -3   2  16      108.82       95.32      8.28 o 
  -2   2  16       94.13       84.17      7.69 o 
  -1   2  16      119.59      146.64      9.38 o 
   0   2  16        0.69        2.86      4.19 o 
   1   2  16       52.88       67.30      8.96 o 
   2   2  16        3.90        2.07      4.64 o 
   3   2  16       75.93       90.11      7.17 o 
  -4   3  16       39.96       51.69      8.17 o 
  -3   3  16        8.27        5.30      4.49 o 
  -2   3  16      100.90       93.99      8.01 o 
  -1   3  16       27.52       32.82      5.39 o 
   0   3  16        5.25        4.42      4.16 o 
   1   3  16      274.28      318.66     13.05 o 
   2   3  16      133.52      151.17      8.69 o 
   3   3  16      184.72      212.53     11.20 o 
  -4   4  16       15.41        6.69      5.17 o 
  -3   4  16        0.03       -1.76      4.46 o 
  -2   4  16       32.17       31.92      5.84 o 
  -1   4  16      122.03      113.26      8.34 o 
   0   4  16       35.29       37.60      5.75 o 
   1   4  16      126.61      138.78     10.04 o 
   2   4  16      461.76      549.83     14.99 o 
   3   4  16        2.20        5.33      4.07 o 
  -4   5  16        1.75        6.12      4.98 o 
  -3   5  16       13.60       15.04      5.14 o 
  -2   5  16       19.82       22.27      5.42 o 
  -1   5  16       26.18       17.73      5.02 o 
   0   5  16       24.65       32.22      5.42 o 
   1   5  16       70.68       78.19      8.76 o 
   2   5  16       64.39       71.43      6.65 o 
  -4   6  16       94.84      106.46     11.65 o 
  -3   6  16       10.76       14.73      5.32 o 
  -2   6  16       90.16       90.32     12.22 o 
  -1   6  16       62.69       71.78      9.52 o 
   0   6  16       44.23       36.52      5.61 o 
   1   6  16        2.41        4.02      5.73 o 
   2   6  16       75.03       71.21      7.38 o 
  -4   7  16      282.08      302.88     15.92 o 
  -3   7  16        9.04        3.25      4.81 o 
  -2   7  16      252.83      250.39     11.27 o 
  -1   7  16       15.50       20.51      5.42 o 
   0   7  16      120.33      121.55      8.93 o 
   1   7  16       88.00       83.03      8.99 o 
   2   7  16        2.98       13.22      6.41 o 
  -3   8  16       69.39       52.93      6.98 o 
  -2   8  16      150.40      125.41     11.32 o 
  -1   8  16      146.05      132.12      9.17 o 
   0   8  16       29.46       22.26      6.62 o 
   1   8  16       28.02       40.14     10.52 o 
   2   8  16        7.63       14.95      4.66 o 
  -3   9  16       63.23       53.27      7.02 o 
  -2   9  16      114.42      123.78      9.12 o 
  -1   9  16       28.27       36.83      7.67 o 
   0   9  16        7.00       10.36      5.84 o 
   1   9  16        0.01        3.34      4.26 o 
   2   9  16       53.48       62.06      6.76 o 
  -3  10  16        2.20        5.06      4.76 o 
  -2  10  16        3.29        1.17      4.38 o 
  -1  10  16      153.99      157.17     14.14 o 
   0  10  16        7.88        2.75      5.16 o 
   1  10  16        0.08       -1.20      3.99 o 
  -2  11  16        0.06        0.80      4.36 o 
  -1  11  16       57.47       57.04      8.74 o 
   0  11  16      133.48      133.36     17.34 o 
   1  11  16       22.25       21.28      7.39 o 
  -2  12  16       11.69       16.13      5.25 o 
  -1  12  16        1.61        3.02      5.83 o 
   0  12  16        6.82        5.37      7.56 o 
  -1  13  16       85.58      101.87     10.45 o 
  -4   1  17       49.11       40.29     10.40 o 
  -3   1  17        2.19        3.86      4.97 o 
  -2   1  17       58.05       80.26      7.82 o 
  -1   1  17      183.81      188.35     10.30 o 
   0   1  17        3.37        9.00      4.58 o 
   1   1  17        2.46       -1.05      4.21 o 
   2   1  17      110.64      144.99     11.24 o 
  -4   2  17        2.59       -2.34      4.52 o 
  -3   2  17       94.11      119.88     11.29 o 
  -2   2  17      560.87      599.46     25.21 o 
  -1   2  17        3.38        6.30      4.62 o 
   0   2  17        6.48        4.87      4.31 o 
   1   2  17        9.39       14.56      4.91 o 
   2   2  17       23.42       25.40      8.22 o 
  -3   3  17      458.54      424.36     21.34 o 
  -2   3  17      594.07      610.28     25.99 o 
  -1   3  17       66.66       72.04     10.89 o 
   0   3  17       41.55       48.71      6.60 o 
   1   3  17        2.45       11.00      4.65 o 
   2   3  17        0.87       17.44      5.98 o 
  -3   4  17       20.10       20.25      5.73 o 
  -2   4  17        4.18       20.92      5.74 o 
  -1   4  17       18.19       26.31      5.78 o 
   0   4  17       17.89       22.49      5.38 o 
   1   4  17       69.59       56.76      8.19 o 
   2   4  17       98.05       95.86      9.51 o 
  -3   5  17        0.03        0.38      4.61 o 
  -2   5  17      226.86      229.80     11.88 o 
  -1   5  17      258.94      270.59     11.75 o 
   0   5  17       11.06       14.43      4.92 o 
   1   5  17       65.01       67.06      8.69 o 
   2   5  17        8.73       24.06      6.69 o 
  -3   6  17       39.21       32.64      6.52 o 
  -2   6  17      123.98      110.64      9.18 o 
  -1   6  17        6.74        9.19      5.08 o 
   0   6  17        2.18        1.89      4.48 o 
   1   6  17       24.48       29.31      7.17 o 
  -3   7  17       24.05       25.94      5.90 o 
  -2   7  17        0.04        3.17      4.54 o 
  -1   7  17       10.35       17.38      5.43 o 
   0   7  17        7.85        3.45      7.20 o 
   1   7  17        0.16        5.20      5.87 o 
  -2   8  17       28.87       26.74      6.10 o 
  -1   8  17        2.49       -0.51      4.37 o 
   0   8  17       23.82       19.55      9.82 o 
   1   8  17      135.54      147.71     15.48 o 
  -2   9  17       23.54       28.93      6.10 o 
  -1   9  17       46.79       49.96      8.28 o 
   0   9  17        7.37       18.60      6.67 o 
  -1  10  17       36.85       36.58      8.01 o 
   0  10  17       15.87       13.76      9.59 o 
  -3   0  18      117.35      103.26     13.09 o 
  -2   0  18      446.23      440.88     31.01 o 
  -1   0  18        5.26       13.56      7.61 o 
   0   0  18        5.50        7.84      6.74 o 
   1   0  18        5.99       -0.26      6.72 o 
  -3   1  18      230.19      218.08     12.64 o 
  -2   1  18      127.48      127.63     14.84 o 
  -1   1  18       47.16       54.52      7.14 o 
   0   1  18        8.65       18.75      5.33 o 
   1   1  18       33.59       25.32      5.68 o 
  -2   2  18        0.02        1.53      4.59 o 
  -1   2  18      134.92      119.91     19.41 o 
   0   2  18        2.23       -0.88      4.45 o 
   1   2  18        0.36       -1.35      4.32 o 
  -2   3  18       98.26      114.67      9.48 o 
  -1   3  18       29.38       34.78      7.05 o 
   0   3  18       14.14       17.25      5.30 o 
   1   3  18      141.25      171.11     12.13 o 
  -2   4  18        1.38        5.30      5.04 o 
  -1   4  18        0.06        1.66      4.54 o 
   0   4  18       80.46      101.71      8.71 o 
  -2   5  18        4.30        6.36      5.09 o 
  -1   5  18        0.96        4.32      4.70 o 
   0   5  18        2.13        4.79      4.88 o 
  -2   6  18        3.91        1.28      4.96 o 
  -1   6  18       53.87       63.94      7.57 o 
   0   6  18       83.93       83.33     12.75 o 
  -1   7  18      150.54      166.81     10.88 o 
                                                 
